# Supplementary material for: 9-Chloro-1-methyl-7-phenyl-5,6-dihydro-13H-indolo[3,2-c]acridine
Source: Acta Crystallogr Sect E Struct Rep Online. 2009 Apr 18;65(Pt 5):o1064. doi: 10.1107/S1600536809013737 (PMC2977744; doi:10.1107/S1600536809013737)
Supplement: Supplementary file 1 [file e-65-o1064-sup1.cif]

##############################################################################
###                                                                        ###
###        Electronic paper (Acta Crystallographica Section E)             ###
###                                                                        ###
##############################################################################
#                                                                            #
# This CIF contains the data in a paper accepted for publication in Acta     #
# Crystallographica Section E. It conforms to the requirements of Notes      #
# for Authors for Section E, and has been peer reviewed under the auspices   #
# of the IUCr Commission on Journals.                                        #
#                                                                            #
# Full details of the Crystallographic Information File format               #
# are given in the paper "The Crystallographic Information File (CIF):       #
# a New Standard Archive File for Crystallography" by S. R. Hall, F. H.      #
# Allen and I. D. Brown [Acta Cryst. (1991), A47, 655-685].                  #
#                                                                            #
# The current version of the core CIF dictionary is obtainable from          #
# ftp://ftp.iucr.org/pub/cif_core.dic. The current version number is 2.4.    #
#                                                                            #
# Software is freely available for graphical display of the structure(s) in  #
# this CIF.  For information consult the CIF home page http://www.iucr.org/  #
# cif/home.html                                                              #
#                                                                            #
# This file may be used for bona fide research purposes within the           #
# scientific community so long as proper attribution is given to the journal # 
# article from which it was obtained.                                        #
#                                                                            #
##############################################################################
                                             
data_global
_audit_creation_method     'manual editing of form.cif'
_journal_date_recd_electronic     2009-04-02
_journal_date_accepted     2009-04-13
_journal_name_full     'Acta Crystallographica, Section E'
_journal_year     2009
_journal_volume     65
_journal_issue      5
_journal_page_first     o1064
_journal_page_last     o1064
_journal_paper_category     QO
_journal_coeditor_code     FL2247
_publ_contact_author_name     'Matthias Zeller'
_publ_contact_author_address
;
Department of Chemistry
Youngstown State University
One University Plaza
Youngstown
OH 44555
USA
;
_publ_contact_author_email     mzeller@ysu.edu
_publ_contact_author_fax     USA-330-941-1579
_publ_contact_author_phone     USA-330-941-7105
_publ_section_title
;
9-Chloro-1-methyl-7-phenyl-5,6-dihydro-13<i>H</i>-indolo[3,2-<i>c</i>]acridine
;
loop_
    _publ_author_name
    _publ_author_address
    'Makuteswaran Sridharan'
;
Department of Chemistry
Bharathiar University
Coimbatore 641 046
Tamil Nadu
India
;
    'Karnam J. Rajendra Prasad'
;
Department of Chemistry
Bharathiar University
Coimbatore 641 046
Tamil Nadu
India
;
    'Matthias Zeller'
;
Department of Chemistry
Youngstown State University
One University Plaza
Youngstown
OH 44555
USA
;
data_I
_audit_creation_method     SHELXL97
_chemical_name_systematic
;
9-Chloro-1-methyl-7-phenyl-5,6-dihydro-13<i>H</i>-indolo[3,2-<i>c</i>]acridine
;
_chemical_name_common     ?
_chemical_formula_moiety     'C26 H19 Cl N2'
_chemical_formula_sum     'C26 H19 Cl N2'
_chemical_formula_iupac     'C26 H19 Cl N2'
_chemical_formula_weight     394.88
_chemical_melting_point     ?
_symmetry_cell_setting     triclinic
_symmetry_space_group_name_H-M     'P -1'
_symmetry_space_group_name_Hall     '-P 1'
loop_
    _symmetry_equiv_pos_as_xyz
    'x, y, z'
    '-x, -y, -z'
_cell_length_a     9.981(4)
_cell_length_b     10.057(4)
_cell_length_c     10.281(4)
_cell_angle_alpha     76.459(7)
_cell_angle_beta     80.279(7)
_cell_angle_gamma     81.754(7)
_cell_volume     983.1(7)
_cell_formula_units_Z     2
_cell_measurement_reflns_used     417
_cell_measurement_theta_min     2.60
_cell_measurement_theta_max     30.31
_cell_measurement_temperature     293(2)
_exptl_crystal_description     needle
_exptl_crystal_colour     yellow
_exptl_crystal_size_max     0.55
_exptl_crystal_size_mid     0.20
_exptl_crystal_size_min     0.12
_exptl_crystal_density_diffrn     1.334
_exptl_crystal_density_meas     ?
_exptl_crystal_density_method     'not measured'
_exptl_crystal_F_000     412
_exptl_absorpt_coefficient_mu     0.209
_exptl_absorpt_correction_type     multi-scan
_exptl_absorpt_process_details     '(APEX2; Bruker, 2008)'
_exptl_absorpt_correction_T_min     0.851
_exptl_absorpt_correction_T_max     0.975
_exptl_special_details
;
;
_diffrn_ambient_temperature     293(2)
_diffrn_radiation_type     MoK\a
_diffrn_radiation_wavelength     0.71073
_diffrn_radiation_source     'fine-focus sealed tube'
_diffrn_radiation_monochromator     graphite
_diffrn_measurement_device_type     'Bruker SMART APEX CCD'
_diffrn_measurement_method     \w
_diffrn_detector_area_resol_mean     ?
_diffrn_reflns_number     10234
_diffrn_reflns_av_R_equivalents     0.0383
_diffrn_reflns_av_sigmaI/netI     0.0640
_diffrn_reflns_theta_min     2.06
_diffrn_reflns_theta_max     28.28
_diffrn_reflns_theta_full     28.28
_diffrn_measured_fraction_theta_max     0.992
_diffrn_measured_fraction_theta_full     0.992
_diffrn_reflns_limit_h_min     -13
_diffrn_reflns_limit_h_max     13
_diffrn_reflns_limit_k_min     -13
_diffrn_reflns_limit_k_max     13
_diffrn_reflns_limit_l_min     -13
_diffrn_reflns_limit_l_max     13
_diffrn_standards_number     0
_diffrn_standards_interval_count     .
_diffrn_standards_interval_time     .
_diffrn_standards_decay_%     ?
_refine_special_details
;
Refinement of <i>F</i>^2^ against ALL reflections. The weighted <i>R</i>-factor
<i>wR</i> and goodness of fit <i>S</i> are based on <i>F</i>^2^, conventional
<i>R</i>-factors <i>R</i> are based on <i>F</i>, with <i>F</i> set to zero for
negative <i>F</i>^2^. The threshold expression of <i>F</i>^2^ >
\s(<i>F</i>^2^) is used only for calculating <i>R</i>-factors(gt) <i>etc</i>.
and is not relevant to the choice of reflections for refinement.
<i>R</i>-factors based on <i>F</i>^2^ are statistically about twice as large
as those based on <i>F</i>, and <i>R</i>- factors based on ALL data will be
even larger.
;
_reflns_number_total     4857
_reflns_number_gt     2826
_reflns_threshold_expression     I>2\s(I)
_refine_ls_structure_factor_coef     Fsqd
_refine_ls_matrix_type     full
_refine_ls_R_factor_all     0.1055
_refine_ls_R_factor_gt     0.0530
_refine_ls_wR_factor_gt     0.1008
_refine_ls_wR_factor_ref     0.1241
_refine_ls_goodness_of_fit_ref     1.024
_refine_ls_restrained_S_all     1.024
_refine_ls_number_reflns     4857
_refine_ls_number_parameters     263
_refine_ls_number_restraints     0
_refine_ls_hydrogen_treatment     constr
_refine_ls_weighting_scheme     calc
_refine_ls_weighting_details
       'calc w = 1/[\s^2^(Fo^2^)+(0.0406P)^2^+0.0904P] where P=(Fo^2^+2Fc^2^)/3'
_atom_sites_solution_hydrogens     geom
_atom_sites_solution_primary     direct
_atom_sites_solution_secondary     difmap
_refine_ls_shift/su_max     0.001
_refine_ls_shift/su_mean     0.000
_refine_diff_density_max     0.174
_refine_diff_density_min     -0.238
_refine_ls_extinction_method     none
_refine_ls_extinction_coef     ?
loop_
    _atom_type_symbol
    _atom_type_description
    _atom_type_scat_dispersion_real
    _atom_type_scat_dispersion_imag
    _atom_type_scat_source
    'C' 'C' 0.0033 0.0016
                         'International Tables Vol C Tables 4.2.6.8 and 6.1.1.4'
    'H' 'H' 0.0000 0.0000
                         'International Tables Vol C Tables 4.2.6.8 and 6.1.1.4'
    'N' 'N' 0.0061 0.0033
                         'International Tables Vol C Tables 4.2.6.8 and 6.1.1.4'
    'O' 'O' 0.0106 0.0060
                         'International Tables Vol C Tables 4.2.6.8 and 6.1.1.4'
    'Cl' 'Cl' 0.1484 0.1585
                         'International Tables Vol C Tables 4.2.6.8 and 6.1.1.4'
_computing_data_collection     'APEX2 (Bruker, 2008)'
_computing_cell_refinement     'APEX2 (Bruker, 2008)'
_computing_data_reduction     'APEX2 (Bruker, 2008)'
_computing_structure_solution     'SHELXTL (Sheldrick, 2008)'
_computing_structure_refinement     'SHELXTL (Sheldrick, 2008)'
_computing_molecular_graphics     'SHELXTL (Sheldrick, 2008)'
_computing_publication_material
;
SHELXTL (Sheldrick, 2008) and Mercury (Macrae <i>et al.</i>,
2008)
;
loop_
    _atom_site_type_symbol
    _atom_site_label
    _atom_site_fract_x
    _atom_site_fract_y
    _atom_site_fract_z
    _atom_site_U_iso_or_equiv
    _atom_site_adp_type
    _atom_site_calc_flag
    _atom_site_refinement_flags
    _atom_site_occupancy
    _atom_site_disorder_assembly
    _atom_site_disorder_group
    C C1 1.0539(2) 0.6878(2) 0.9185(2) 0.0377(5) Uani d . 1 . .
    C C2 1.1590(2) 0.6123(2) 0.8474(2) 0.0483(6) Uani d . 1 . .
    H H2 1.1628 0.6231 0.7546 0.058 Uiso calc R 1 . .
    C C3 1.2550(2) 0.5237(2) 0.9125(2) 0.0499(6) Uani d . 1 . .
    H H3 1.3237 0.4741 0.8645 0.060 Uiso calc R 1 . .
    C C4 1.2495(2) 0.5079(2) 1.0516(2) 0.0433(5) Uani d . 1 . .
    C C5 1.1507(2) 0.5793(2) 1.1249(2) 0.0401(5) Uani d . 1 . .
    H H5 1.1498 0.5674 1.2175 0.048 Uiso calc R 1 . .
    C C6 1.04930(19) 0.6717(2) 1.05958(19) 0.0360(5) Uani d . 1 . .
    C C7 0.9424(2) 0.7498(2) 1.12968(19) 0.0366(5) Uani d . 1 . .
    C C8 0.8504(2) 0.8392(2) 1.0570(2) 0.0384(5) Uani d . 1 . .
    C C9 0.7306(2) 0.9240(2) 1.1197(2) 0.0481(6) Uani d . 1 . .
    H H9A 0.7504 0.9349 1.2056 0.058 Uiso calc R 1 . .
    H H9B 0.6509 0.8741 1.1379 0.058 Uiso calc R 1 . .
    C C10 0.6961(2) 1.0667(2) 1.0325(2) 0.0481(6) Uani d . 1 . .
    H H10A 0.6064 1.1058 1.0675 0.058 Uiso calc R 1 . .
    H H10B 0.7625 1.1270 1.0357 0.058 Uiso calc R 1 . .
    C C11 0.6973(2) 1.0559(2) 0.8900(2) 0.0399(5) Uani d . 1 . .
    C C12 0.6403(2) 1.1467(2) 0.7787(2) 0.0406(5) Uani d . 1 . .
    C C13 0.5656(2) 1.2770(2) 0.7608(2) 0.0509(6) Uani d . 1 . .
    H H13 0.5405 1.3216 0.8323 0.061 Uiso calc R 1 . .
    C C14 0.5304(2) 1.3371(3) 0.6356(3) 0.0607(7) Uani d . 1 . .
    H H14 0.4825 1.4245 0.6219 0.073 Uiso calc R 1 . .
    C C15 0.5649(2) 1.2703(3) 0.5283(3) 0.0606(7) Uani d . 1 . .
    H H15 0.5364 1.3135 0.4457 0.073 Uiso calc R 1 . .
    C C16 0.6396(2) 1.1428(2) 0.5396(2) 0.0496(6) Uani d . 1 . .
    C C17 0.6786(2) 1.0840(2) 0.6669(2) 0.0412(5) Uani d . 1 . .
    C C18 0.7711(2) 0.9486(2) 0.8411(2) 0.0388(5) Uani d . 1 . .
    C C19 0.8654(2) 0.8472(2) 0.91467(19) 0.0370(5) Uani d . 1 . .
    C C20 0.6795(3) 1.0715(3) 0.4238(2) 0.0692(8) Uani d . 1 . .
    H H20A 0.6358 1.1226 0.3482 0.104 Uiso calc R 1 . .
    H H20B 0.6512 0.9805 0.4503 0.104 Uiso calc R 1 . .
    H H20C 0.7769 1.0657 0.3987 0.104 Uiso calc R 1 . .
    C C21 0.9294(2) 0.7292(2) 1.27990(19) 0.0373(5) Uani d . 1 . .
    C C22 0.8344(2) 0.6490(3) 1.3624(2) 0.0557(6) Uani d . 1 . .
    H H22 0.7773 0.6089 1.3236 0.067 Uiso calc R 1 . .
    C C23 0.8222(3) 0.6269(3) 1.5009(2) 0.0594(7) Uani d . 1 . .
    H H23 0.7574 0.5723 1.5548 0.071 Uiso calc R 1 . .
    C C24 0.9056(2) 0.6854(2) 1.5591(2) 0.0493(6) Uani d . 1 . .
    H H24 0.8983 0.6703 1.6527 0.059 Uiso calc R 1 . .
    C C25 0.9988(3) 0.7656(3) 1.4794(2) 0.0608(7) Uani d . 1 . .
    H H25 1.0548 0.8065 1.5188 0.073 Uiso calc R 1 . .
    C C26 1.0116(2) 0.7874(3) 1.3397(2) 0.0575(7) Uani d . 1 . .
    H H26 1.0767 0.8420 1.2864 0.069 Uiso calc R 1 . .
    Cl Cl2 1.37259(6) 0.39220(7) 1.13247(6) 0.0601(2) Uani d . 1 . .
    N N1 0.96084(17) 0.77544(17) 0.84684(16) 0.0407(4) Uani d . 1 . .
    N N2 0.75957(17) 0.96338(17) 0.70665(17) 0.0433(4) Uani d . 1 . .
    H H2A 0.7966 0.9069 0.6563 0.052 Uiso calc R 1 . .
loop_
    _atom_site_aniso_label
    _atom_site_aniso_U_11
    _atom_site_aniso_U_22
    _atom_site_aniso_U_33
    _atom_site_aniso_U_12
    _atom_site_aniso_U_13
    _atom_site_aniso_U_23
    C1 0.0383(11) 0.0386(12) 0.0376(11) -0.0026(9) -0.0047(9) -0.0122(9)
    C2 0.0522(13) 0.0554(15) 0.0375(12) 0.0053(11) -0.0065(10) -0.0170(11)
    C3 0.0457(13) 0.0552(15) 0.0493(13) 0.0090(11) -0.0070(10) -0.0208(12)
    C4 0.0414(12) 0.0400(12) 0.0476(13) 0.0002(10) -0.0110(10) -0.0069(10)
    C5 0.0420(12) 0.0422(13) 0.0352(11) -0.0035(10) -0.0069(9) -0.0059(10)
    C6 0.0382(11) 0.0361(11) 0.0348(11) -0.0046(9) -0.0044(9) -0.0098(9)
    C7 0.0406(11) 0.0359(12) 0.0335(10) -0.0060(9) -0.0032(9) -0.0084(9)
    C8 0.0400(11) 0.0383(12) 0.0363(11) -0.0038(9) -0.0015(9) -0.0098(9)
    C9 0.0495(13) 0.0506(14) 0.0398(12) 0.0051(11) -0.0006(10) -0.0109(11)
    C10 0.0538(14) 0.0446(14) 0.0448(13) 0.0035(11) -0.0038(10) -0.0147(11)
    C11 0.0397(11) 0.0359(12) 0.0427(12) -0.0005(9) -0.0038(9) -0.0094(10)
    C12 0.0360(11) 0.0391(12) 0.0455(12) -0.0003(10) -0.0040(9) -0.0105(10)
    C13 0.0504(14) 0.0418(13) 0.0583(15) 0.0047(11) -0.0051(11) -0.0139(12)
    C14 0.0621(16) 0.0425(14) 0.0703(17) 0.0089(12) -0.0152(13) -0.0026(13)
    C15 0.0665(16) 0.0538(16) 0.0576(15) 0.0043(13) -0.0236(13) -0.0002(13)
    C16 0.0544(14) 0.0459(14) 0.0491(14) -0.0024(11) -0.0170(11) -0.0064(11)
    C17 0.0403(12) 0.0358(12) 0.0474(13) -0.0007(10) -0.0109(9) -0.0076(10)
    C18 0.0438(12) 0.0377(12) 0.0352(11) -0.0016(10) -0.0073(9) -0.0090(9)
    C19 0.0402(11) 0.0356(12) 0.0361(11) -0.0023(9) -0.0048(9) -0.0106(9)
    C20 0.090(2) 0.0684(18) 0.0523(15) 0.0027(15) -0.0249(14) -0.0146(14)
    C21 0.0389(11) 0.0392(12) 0.0330(11) -0.0012(10) -0.0040(9) -0.0089(9)
    C22 0.0668(16) 0.0670(17) 0.0387(13) -0.0280(14) -0.0050(11) -0.0115(12)
    C23 0.0729(17) 0.0674(17) 0.0386(13) -0.0267(14) 0.0006(12) -0.0069(12)
    C24 0.0595(15) 0.0525(14) 0.0338(11) 0.0004(12) -0.0067(10) -0.0087(11)
    C25 0.0627(16) 0.0808(19) 0.0467(14) -0.0232(15) -0.0142(12) -0.0151(13)
    C26 0.0587(15) 0.0747(18) 0.0430(13) -0.0280(14) -0.0049(11) -0.0096(13)
    Cl2 0.0529(4) 0.0598(4) 0.0614(4) 0.0131(3) -0.0138(3) -0.0083(3)
    N1 0.0444(10) 0.0417(10) 0.0368(9) 0.0045(8) -0.0088(8) -0.0134(8)
    N2 0.0524(11) 0.0383(10) 0.0408(10) 0.0047(9) -0.0107(8) -0.0148(8)
_geom_special_details
;
All e.s.d.'s (except the e.s.d. in the dihedral angle between two l.s. planes)
are estimated using the full covariance matrix. The cell e.s.d.'s are taken
into account individually in the estimation of e.s.d.'s in distances, angles
and torsion angles; correlations between e.s.d.'s in cell parameters are only
used when they are defined by crystal symmetry. An approximate (isotropic)
treatment of cell e.s.d.'s is used for estimating e.s.d.'s involving l.s.
planes.
;
loop_
    _geom_bond_atom_site_label_1
    _geom_bond_atom_site_label_2
    _geom_bond_site_symmetry_2
    _geom_bond_distance
    _geom_bond_publ_flag
    C1 N1 . 1.369(2) ?
    C1 C2 . 1.408(3) ?
    C1 C6 . 1.415(3) ?
    C2 C3 . 1.361(3) ?
    C2 H2 . 0.9300 ?
    C3 C4 . 1.394(3) ?
    C3 H3 . 0.9300 ?
    C4 C5 . 1.362(3) ?
    C4 Cl2 . 1.742(2) ?
    C5 C6 . 1.416(3) ?
    C5 H5 . 0.9300 ?
    C6 C7 . 1.428(3) ?
    C7 C8 . 1.375(3) ?
    C7 C21 . 1.495(3) ?
    C8 C19 . 1.430(3) ?
    C8 C9 . 1.509(3) ?
    C9 C10 . 1.530(3) ?
    C9 H9A . 0.9700 ?
    C9 H9B . 0.9700 ?
    C10 C11 . 1.492(3) ?
    C10 H10A . 0.9700 ?
    C10 H10B . 0.9700 ?
    C11 C18 . 1.364(3) ?
    C11 C12 . 1.432(3) ?
    C12 C13 . 1.400(3) ?
    C12 C17 . 1.410(3) ?
    C13 C14 . 1.369(3) ?
    C13 H13 . 0.9300 ?
    C14 C15 . 1.393(3) ?
    C14 H14 . 0.9300 ?
    C15 C16 . 1.378(3) ?
    C15 H15 . 0.9300 ?
    C16 C17 . 1.400(3) ?
    C16 C20 . 1.499(3) ?
    C17 N2 . 1.375(2) ?
    C18 N2 . 1.378(2) ?
    C18 C19 . 1.450(3) ?
    C19 N1 . 1.315(2) ?
    C20 H20A . 0.9600 ?
    C20 H20B . 0.9600 ?
    C20 H20C . 0.9600 ?
    C21 C26 . 1.368(3) ?
    C21 C22 . 1.377(3) ?
    C22 C23 . 1.375(3) ?
    C22 H22 . 0.9300 ?
    C23 C24 . 1.368(3) ?
    C23 H23 . 0.9300 ?
    C24 C25 . 1.355(3) ?
    C24 H24 . 0.9300 ?
    C25 C26 . 1.388(3) ?
    C25 H25 . 0.9300 ?
    C26 H26 . 0.9300 ?
    N2 H2A . 0.8600 ?
loop_
    _geom_angle_atom_site_label_1
    _geom_angle_atom_site_label_2
    _geom_angle_atom_site_label_3
    _geom_angle_site_symmetry_1
    _geom_angle_site_symmetry_3
    _geom_angle
    _geom_angle_publ_flag
    N1 C1 C2 . . 118.08(18) ?
    N1 C1 C6 . . 122.72(18) ?
    C2 C1 C6 . . 119.20(18) ?
    C3 C2 C1 . . 121.0(2) ?
    C3 C2 H2 . . 119.5 ?
    C1 C2 H2 . . 119.5 ?
    C2 C3 C4 . . 119.4(2) ?
    C2 C3 H3 . . 120.3 ?
    C4 C3 H3 . . 120.3 ?
    C5 C4 C3 . . 121.83(19) ?
    C5 C4 Cl2 . . 119.76(16) ?
    C3 C4 Cl2 . . 118.41(16) ?
    C4 C5 C6 . . 119.80(18) ?
    C4 C5 H5 . . 120.1 ?
    C6 C5 H5 . . 120.1 ?
    C1 C6 C5 . . 118.68(18) ?
    C1 C6 C7 . . 118.34(18) ?
    C5 C6 C7 . . 122.98(18) ?
    C8 C7 C6 . . 118.72(17) ?
    C8 C7 C21 . . 121.44(18) ?
    C6 C7 C21 . . 119.80(17) ?
    C7 C8 C19 . . 118.02(18) ?
    C7 C8 C9 . . 123.77(18) ?
    C19 C8 C9 . . 118.14(18) ?
    C8 C9 C10 . . 114.34(18) ?
    C8 C9 H9A . . 108.7 ?
    C10 C9 H9A . . 108.7 ?
    C8 C9 H9B . . 108.7 ?
    C10 C9 H9B . . 108.7 ?
    H9A C9 H9B . . 107.6 ?
    C11 C10 C9 . . 109.85(18) ?
    C11 C10 H10A . . 109.7 ?
    C9 C10 H10A . . 109.7 ?
    C11 C10 H10B . . 109.7 ?
    C9 C10 H10B . . 109.7 ?
    H10A C10 H10B . . 108.2 ?
    C18 C11 C12 . . 106.56(18) ?
    C18 C11 C10 . . 121.04(18) ?
    C12 C11 C10 . . 132.23(19) ?
    C13 C12 C17 . . 118.90(19) ?
    C13 C12 C11 . . 134.2(2) ?
    C17 C12 C11 . . 106.81(18) ?
    C14 C13 C12 . . 118.4(2) ?
    C14 C13 H13 . . 120.8 ?
    C12 C13 H13 . . 120.8 ?
    C13 C14 C15 . . 121.4(2) ?
    C13 C14 H14 . . 119.3 ?
    C15 C14 H14 . . 119.3 ?
    C16 C15 C14 . . 122.7(2) ?
    C16 C15 H15 . . 118.6 ?
    C14 C15 H15 . . 118.6 ?
    C15 C16 C17 . . 115.4(2) ?
    C15 C16 C20 . . 123.0(2) ?
    C17 C16 C20 . . 121.6(2) ?
    N2 C17 C16 . . 128.9(2) ?
    N2 C17 C12 . . 108.05(17) ?
    C16 C17 C12 . . 123.0(2) ?
    C11 C18 N2 . . 110.36(18) ?
    C11 C18 C19 . . 123.91(18) ?
    N2 C18 C19 . . 124.99(18) ?
    N1 C19 C8 . . 125.10(18) ?
    N1 C19 C18 . . 118.81(18) ?
    C8 C19 C18 . . 116.00(18) ?
    C16 C20 H20A . . 109.5 ?
    C16 C20 H20B . . 109.5 ?
    H20A C20 H20B . . 109.5 ?
    C16 C20 H20C . . 109.5 ?
    H20A C20 H20C . . 109.5 ?
    H20B C20 H20C . . 109.5 ?
    C26 C21 C22 . . 117.98(19) ?
    C26 C21 C7 . . 121.54(19) ?
    C22 C21 C7 . . 120.48(18) ?
    C23 C22 C21 . . 121.5(2) ?
    C23 C22 H22 . . 119.3 ?
    C21 C22 H22 . . 119.3 ?
    C24 C23 C22 . . 119.8(2) ?
    C24 C23 H23 . . 120.1 ?
    C22 C23 H23 . . 120.1 ?
    C25 C24 C23 . . 119.5(2) ?
    C25 C24 H24 . . 120.3 ?
    C23 C24 H24 . . 120.3 ?
    C24 C25 C26 . . 120.7(2) ?
    C24 C25 H25 . . 119.6 ?
    C26 C25 H25 . . 119.6 ?
    C21 C26 C25 . . 120.5(2) ?
    C21 C26 H26 . . 119.7 ?
    C25 C26 H26 . . 119.7 ?
    C19 N1 C1 . . 117.09(17) ?
    C17 N2 C18 . . 108.15(17) ?
    C17 N2 H2A . . 125.9 ?
    C18 N2 H2A . . 125.9 ?
loop_
    _geom_torsion_atom_site_label_1
    _geom_torsion_atom_site_label_2
    _geom_torsion_atom_site_label_3
    _geom_torsion_atom_site_label_4
    _geom_torsion_site_symmetry_1
    _geom_torsion_site_symmetry_2
    _geom_torsion_site_symmetry_3
    _geom_torsion_site_symmetry_4
    _geom_torsion
    _geom_torsion_publ_flag
    N1 C1 C2 C3 . . . . 179.8(2) ?
    C6 C1 C2 C3 . . . . 0.5(3) ?
    C1 C2 C3 C4 . . . . -0.2(3) ?
    C2 C3 C4 C5 . . . . -0.3(3) ?
    C2 C3 C4 Cl2 . . . . 179.24(18) ?
    C3 C4 C5 C6 . . . . 0.6(3) ?
    Cl2 C4 C5 C6 . . . . -178.99(15) ?
    N1 C1 C6 C5 . . . . -179.55(18) ?
    C2 C1 C6 C5 . . . . -0.2(3) ?
    N1 C1 C6 C7 . . . . 0.3(3) ?
    C2 C1 C6 C7 . . . . 179.7(2) ?
    C4 C5 C6 C1 . . . . -0.3(3) ?
    C4 C5 C6 C7 . . . . 179.8(2) ?
    C1 C6 C7 C8 . . . . -1.3(3) ?
    C5 C6 C7 C8 . . . . 178.57(19) ?
    C1 C6 C7 C21 . . . . 176.41(18) ?
    C5 C6 C7 C21 . . . . -3.7(3) ?
    C6 C7 C8 C19 . . . . 1.1(3) ?
    C21 C7 C8 C19 . . . . -176.52(18) ?
    C6 C7 C8 C9 . . . . 178.06(19) ?
    C21 C7 C8 C9 . . . . 0.4(3) ?
    C7 C8 C9 C10 . . . . 144.9(2) ?
    C19 C8 C9 C10 . . . . -38.2(3) ?
    C8 C9 C10 C11 . . . . 45.2(3) ?
    C9 C10 C11 C18 . . . . -24.0(3) ?
    C9 C10 C11 C12 . . . . 161.5(2) ?
    C18 C11 C12 C13 . . . . -174.0(2) ?
    C10 C11 C12 C13 . . . . 1.1(4) ?
    C18 C11 C12 C17 . . . . 2.8(2) ?
    C10 C11 C12 C17 . . . . 177.9(2) ?
    C17 C12 C13 C14 . . . . 1.3(3) ?
    C11 C12 C13 C14 . . . . 177.8(2) ?
    C12 C13 C14 C15 . . . . 1.3(4) ?
    C13 C14 C15 C16 . . . . -2.1(4) ?
    C14 C15 C16 C17 . . . . 0.1(4) ?
    C14 C15 C16 C20 . . . . -178.7(2) ?
    C15 C16 C17 N2 . . . . -175.6(2) ?
    C20 C16 C17 N2 . . . . 3.2(4) ?
    C15 C16 C17 C12 . . . . 2.6(3) ?
    C20 C16 C17 C12 . . . . -178.5(2) ?
    C13 C12 C17 N2 . . . . 175.20(18) ?
    C11 C12 C17 N2 . . . . -2.2(2) ?
    C13 C12 C17 C16 . . . . -3.4(3) ?
    C11 C12 C17 C16 . . . . 179.2(2) ?
    C12 C11 C18 N2 . . . . -2.4(2) ?
    C10 C11 C18 N2 . . . . -178.18(18) ?
    C12 C11 C18 C19 . . . . 168.12(19) ?
    C10 C11 C18 C19 . . . . -7.7(3) ?
    C7 C8 C19 N1 . . . . 0.0(3) ?
    C9 C8 C19 N1 . . . . -177.1(2) ?
    C7 C8 C19 C18 . . . . -176.48(18) ?
    C9 C8 C19 C18 . . . . 6.4(3) ?
    C11 C18 C19 N1 . . . . -159.1(2) ?
    N2 C18 C19 N1 . . . . 10.0(3) ?
    C11 C18 C19 C8 . . . . 17.6(3) ?
    N2 C18 C19 C8 . . . . -173.25(19) ?
    C8 C7 C21 C26 . . . . -103.4(3) ?
    C6 C7 C21 C26 . . . . 78.9(3) ?
    C8 C7 C21 C22 . . . . 77.4(3) ?
    C6 C7 C21 C22 . . . . -100.2(2) ?
    C26 C21 C22 C23 . . . . -0.3(4) ?
    C7 C21 C22 C23 . . . . 178.9(2) ?
    C21 C22 C23 C24 . . . . 0.0(4) ?
    C22 C23 C24 C25 . . . . 0.5(4) ?
    C23 C24 C25 C26 . . . . -0.8(4) ?
    C22 C21 C26 C25 . . . . 0.0(4) ?
    C7 C21 C26 C25 . . . . -179.2(2) ?
    C24 C25 C26 C21 . . . . 0.6(4) ?
    C8 C19 N1 C1 . . . . -1.0(3) ?
    C18 C19 N1 C1 . . . . 175.42(17) ?
    C2 C1 N1 C19 . . . . -178.57(19) ?
    C6 C1 N1 C19 . . . . 0.8(3) ?
    C16 C17 N2 C18 . . . . 179.2(2) ?
    C12 C17 N2 C18 . . . . 0.8(2) ?
    C11 C18 N2 C17 . . . . 1.1(2) ?
    C19 C18 N2 C17 . . . . -169.34(19) ?
loop_
    _geom_hbond_atom_site_label_D
    _geom_hbond_atom_site_label_H
    _geom_hbond_atom_site_label_A
    _geom_hbond_site_symmetry_A
    _geom_hbond_distance_DH
    _geom_hbond_distance_HA
    _geom_hbond_distance_DA
    _geom_hbond_angle_DHA
    C10 H10B Cg1 2_777 0.97 2.96 3.848(3) 152
    C26 H26 Cg2 2_777 0.93 2.51 3.391(3) 158
