# Supplementary material for: 9-Chloro-1-methyl-7-phenyl-5,6-dihydro-13H-indolo[3,2-c]acridine
Source: Acta Crystallogr Sect E Struct Rep Online. 2009 Apr 18;65(Pt 5):o1064. doi: 10.1107/S1600536809013737 (PMC2977744; doi:10.1107/S1600536809013737)
Supplement: Supplementary file 2 [file e-65-o1064-Isup2.hkl]

# 
# h,k,l, Fc-squared, Fo-squared, sigma(Fo-squared) and status flag 
# 
data_I
_shelx_title ' 09mz106_0m in P-1' 
_shelx_refln_list_code          4 
_shelx_F_calc_maximum      187.53 
_exptl_crystal_F_000       374.00 
_reflns_d_resolution_high  0.7500 
 
loop_ 
 _symmetry_equiv_pos_as_xyz 
 'x, y, z' 
 '-x, -y, -z' 
 
_cell_length_a     9.9808 
_cell_length_b    10.0574 
_cell_length_c    10.2807 
_cell_angle_alpha  76.459 
_cell_angle_beta   80.279 
_cell_angle_gamma  81.754 
 
_shelx_F_squared_multiplier     1.000 
 
loop_ 
 _refln_index_h 
 _refln_index_k 
 _refln_index_l 
 _refln_F_squared_calc 
 _refln_F_squared_meas 
 _refln_F_squared_sigma 
 _refln_observed_status 
   1   0   0     1334.72     1319.78     13.71 o 
   2   0   0      602.66      550.91      7.80 o 
   3   0   0     1263.43     1257.75     15.65 o 
   4   0   0       46.44       46.81      3.04 o 
   5   0   0       43.41       40.10      3.22 o 
   6   0   0       22.70       29.40      3.46 o 
   7   0   0       10.49        8.56      2.24 o 
   8   0   0       22.88       26.13      3.45 o 
   9   0   0       72.29       71.06     19.63 o 
  10   0   0      206.95      223.25     12.47 o 
  11   0   0        0.89        3.73      3.31 o 
  12   0   0        1.93       -1.69      2.91 o 
  13   0   0       14.87        8.49      6.27 o 
 -12   1   0        3.28       -0.98      2.86 o 
 -11   1   0       13.94       14.19      4.86 o 
 -10   1   0        0.12        2.34      3.21 o 
  -9   1   0      150.65      158.11      7.72 o 
  -8   1   0       17.88       20.61      3.50 o 
  -7   1   0       62.13       58.37      4.73 o 
  -6   1   0      250.39      254.34      7.91 o 
  -5   1   0      614.99      594.20     11.74 o 
  -4   1   0      555.74      581.85     10.59 o 
  -3   1   0     1313.12     1371.91     17.17 o 
  -2   1   0      322.74      318.91      5.85 o 
  -1   1   0        9.59        9.82      1.03 o 
   0   1   0        8.53        7.82      0.79 o 
   1   1   0      603.67      588.94      7.60 o 
   2   1   0     9141.31     8693.21    235.89 o 
   3   1   0     1716.92     1699.45     41.56 o 
   4   1   0      147.22      153.01      4.52 o 
   5   1   0       59.35       67.15      3.54 o 
   6   1   0       64.44       64.07      3.85 o 
   7   1   0      270.58      257.17      7.94 o 
   8   1   0       41.25       38.88      5.76 o 
   9   1   0       68.96       73.41      8.00 o 
  10   1   0      102.40      108.62     10.47 o 
  11   1   0       30.98       38.96      7.10 o 
  12   1   0        0.84       -1.53      3.33 o 
  13   1   0        0.42        1.24      3.05 o 
 -12   2   0        2.88       -0.60      3.34 o 
 -11   2   0       39.44       52.58      7.23 o 
 -10   2   0       70.36       71.52      7.91 o 
  -9   2   0       49.54       56.53      5.62 o 
  -8   2   0      490.00      475.68     13.15 o 
  -7   2   0       28.99       26.22      3.42 o 
  -6   2   0      356.36      344.14      9.53 o 
  -5   2   0      492.84      523.07     11.12 o 
  -4   2   0      187.94      188.07      5.87 o 
  -3   2   0      126.73      120.81      4.27 o 
  -2   2   0     1832.21     1789.72     24.28 o 
  -1   2   0     5914.63     5882.78     69.14 o 
   0   2   0      411.18      442.64      7.31 o 
   1   2   0      903.18      905.62     11.79 o 
   2   2   0    35167.75    29896.63    306.53 o 
   3   2   0       22.01       22.72      3.18 o 
   4   2   0     1304.61     1305.93     23.59 o 
   5   2   0     1775.06     1766.42     30.70 o 
   6   2   0      213.09      202.79      5.31 o 
   7   2   0        2.79       -2.22      2.22 o 
   8   2   0        0.80        3.23      3.57 o 
   9   2   0       15.18        8.76      3.80 o 
  10   2   0       15.07        9.61      4.17 o 
  11   2   0       17.44        7.99      6.83 o 
  12   2   0       35.78       26.11      6.36 o 
  13   2   0        4.91        6.38      4.32 o 
 -12   3   0        4.81        5.79      4.32 o 
 -11   3   0        2.91        4.35      4.14 o 
 -10   3   0        0.02       -0.57      3.46 o 
  -9   3   0       12.97       11.11      2.82 o 
  -8   3   0      202.56      198.79      8.68 o 
  -7   3   0      557.82      560.50     13.86 o 
  -6   3   0       20.34       10.58      2.57 o 
  -5   3   0       11.74       13.32      2.34 o 
  -4   3   0      993.49      977.18     15.83 o 
  -3   3   0      131.50      150.32      5.06 o 
  -2   3   0      134.28      115.78      4.21 o 
  -1   3   0       90.14       91.02      3.63 o 
   0   3   0      966.81      920.45     13.43 o 
   1   3   0        0.73       -0.08      1.01 o 
   2   3   0      959.96      937.97     13.48 o 
   3   3   0      133.26      129.02      3.57 o 
   4   3   0     1521.56     1492.65     27.13 o 
   5   3   0       99.44       97.69      7.20 o 
   6   3   0      281.71      274.10     11.69 o 
   7   3   0       54.28       56.71      6.80 o 
   8   3   0      127.04      122.65      9.75 o 
   9   3   0      113.73       99.93      9.60 o 
  10   3   0       10.94       12.10      4.70 o 
  11   3   0        7.23        6.72      4.71 o 
  12   3   0       33.72       36.12      7.30 o 
  13   3   0        2.90        0.94      4.00 o 
 -11   4   0       56.83       62.88      9.62 o 
 -10   4   0        3.11        5.37      2.76 o 
  -9   4   0       72.00       85.29      8.90 o 
  -8   4   0      172.59      166.50      8.13 o 
  -7   4   0      116.14      108.91      6.41 o 
  -6   4   0      355.81      357.55     10.47 o 
  -5   4   0        0.90       -0.90      1.19 o 
  -4   4   0      919.58      930.43     16.12 o 
  -3   4   0      214.09      272.31      7.52 o 
  -2   4   0     2080.01     2065.80     26.05 o 
  -1   4   0      441.10      442.25      9.41 o 
   0   4   0      420.90      410.16      9.15 o 
   1   4   0      590.79      580.83     11.28 o 
   2   4   0       12.64        8.66      1.84 o 
   3   4   0     1232.21     1206.45     17.27 o 
   4   4   0     3688.31     3547.98     77.59 o 
   5   4   0       19.10       14.68      3.81 o 
   6   4   0      804.96      791.47     21.63 o 
   7   4   0      402.34      394.92     28.47 o 
   8   4   0        2.01        0.49      3.15 o 
   9   4   0        9.28        9.22      4.57 o 
  10   4   0       19.09       18.69      8.37 o 
  11   4   0        0.22       -2.30      3.45 o 
  12   4   0        0.04        2.00      4.47 o 
 -11   5   0        1.01       -2.50      2.50 o 
 -10   5   0        8.83        7.11      3.52 o 
  -9   5   0        0.13       -0.44      2.95 o 
  -8   5   0       23.65       37.09      8.44 o 
  -7   5   0        6.48        4.63      7.45 o 
  -6   5   0     1019.15      946.01     18.80 o 
  -5   5   0     1485.42     1437.63     23.31 o 
  -4   5   0       49.35       49.20      3.75 o 
  -3   5   0        0.40        0.82      1.19 o 
  -2   5   0       33.66       29.75      3.18 o 
  -1   5   0        2.64       -0.04      1.09 o 
   0   5   0       39.93       54.53      4.09 o 
   1   5   0      310.81      300.81      8.63 o 
   2   5   0       18.44       18.79      2.68 o 
   3   5   0       78.59       81.99      4.37 o 
   4   5   0      736.86      729.67     12.94 o 
   5   5   0        7.40        4.51      2.92 o 
   6   5   0       25.01       24.62      5.83 o 
   7   5   0       30.90       29.03      6.08 o 
   8   5   0      350.50      330.74     15.95 o 
   9   5   0       51.81       62.34     18.64 o 
  10   5   0       18.22       16.63      5.89 o 
  11   5   0       13.76       15.42      5.88 o 
  12   5   0        0.98        2.01      6.94 o 
 -10   6   0       23.61       33.40      4.70 o 
  -9   6   0      101.10       96.96     12.07 o 
  -8   6   0       10.74        8.30      3.90 o 
  -7   6   0       77.88       79.13      8.94 o 
  -6   6   0      185.28      189.58     10.98 o 
  -5   6   0       16.65       17.11      2.47 o 
  -4   6   0       23.29       18.01      2.86 o 
  -3   6   0      171.24      179.48      6.95 o 
  -2   6   0      142.84      153.13      6.33 o 
  -1   6   0      650.67      662.08     14.01 o 
   0   6   0      133.26      130.38      6.08 o 
   1   6   0      163.66      161.67     10.35 o 
   2   6   0      237.23      216.59      7.77 o 
   3   6   0      369.25      378.39     10.23 o 
   4   6   0       58.44       62.23      4.18 o 
   5   6   0       44.11       51.83      6.99 o 
   6   6   0      299.10      298.44     14.25 o 
   7   6   0        1.66        2.91      3.84 o 
   8   6   0       45.20       51.56     13.32 o 
   9   6   0       61.73       47.91      8.86 o 
  10   6   0        7.00        5.23      5.15 o 
  11   6   0        8.55        4.09      5.20 o 
  12   6   0        3.53       -1.96      4.84 o 
 -10   7   0       15.02       22.00      7.71 o 
  -9   7   0        8.48        8.57      6.28 o 
  -8   7   0        0.03        4.34      3.99 o 
  -7   7   0        6.37        2.23      6.56 o 
  -6   7   0      181.51      185.62     11.93 o 
  -5   7   0        0.87       -1.84      3.02 o 
  -4   7   0      984.32      934.46     24.30 o 
  -3   7   0      410.34      390.64     11.23 o 
  -2   7   0      481.89      473.48     12.99 o 
  -1   7   0       36.73       38.71      4.20 o 
   0   7   0       88.87       82.79      5.89 o 
   1   7   0        0.73       -0.47      1.47 o 
   2   7   0        4.36        2.25      1.86 o 
   3   7   0        0.01        1.73      2.01 o 
   4   7   0       39.02       35.71      3.92 o 
   5   7   0       60.63       60.15      8.04 o 
   6   7   0       58.43       45.75      7.39 o 
   7   7   0        0.10        4.87      3.56 o 
   8   7   0       11.43        8.73      8.19 o 
   9   7   0        0.27       -2.18      3.50 o 
  10   7   0       92.62       97.12     12.53 o 
  11   7   0        1.71        1.46      5.03 o 
  -9   8   0        2.55       -4.40      5.94 o 
  -8   8   0        5.05        5.95      3.49 o 
  -7   8   0       70.54       77.33      9.62 o 
  -6   8   0        3.39       -1.43      3.53 o 
  -5   8   0       99.27       90.94      9.45 o 
  -4   8   0       16.75       17.80      4.96 o 
  -3   8   0        5.47        6.85      3.96 o 
  -2   8   0       14.52       14.28      4.84 o 
  -1   8   0       23.72       24.71      4.23 o 
   0   8   0        0.07       -1.92      2.69 o 
   1   8   0      113.91      108.91      7.11 o 
   2   8   0       10.28        8.46      2.50 o 
   3   8   0        1.83       -0.10      1.57 o 
   4   8   0      117.94      121.58     10.52 o 
   5   8   0       49.14       69.29      8.78 o 
   6   8   0        0.35        2.27      3.76 o 
   7   8   0        0.16        4.21      4.50 o 
   8   8   0       31.08       25.02      6.75 o 
   9   8   0       17.77       26.07      7.27 o 
  10   8   0       12.22        6.48      6.29 o 
  11   8   0        9.66        5.72     10.95 o 
  -8   9   0        2.22       21.25      9.34 o 
  -7   9   0       26.14       35.53      6.12 o 
  -6   9   0        1.93        0.19      3.77 o 
  -5   9   0        2.47        2.53      3.53 o 
  -4   9   0      103.10       97.31     11.87 o 
  -3   9   0        0.02       -2.86      4.25 o 
  -2   9   0      476.71      480.62     33.17 o 
  -1   9   0      164.07      161.28     11.75 o 
   0   9   0      258.51      242.31     10.15 o 
   1   9   0       20.16       14.61      3.99 o 
   2   9   0       15.77       17.42      4.06 o 
   3   9   0        1.58        4.54      2.31 o 
   4   9   0       19.81       23.89      5.66 o 
   5   9   0        0.35        3.05      3.80 o 
   6   9   0        6.96        7.53      4.82 o 
   7   9   0       60.10       45.26      8.66 o 
   8   9   0       29.82       33.62      7.81 o 
   9   9   0        1.42        2.75      4.08 o 
  10   9   0        0.06       -6.44      7.03 o 
  -7  10   0        0.54       -5.87      5.87 o 
  -6  10   0       21.57       26.66      5.22 o 
  -5  10   0       37.36       32.95      6.54 o 
  -4  10   0        4.72        4.64      4.25 o 
  -3  10   0        5.32        0.73      3.54 o 
  -2  10   0        4.16        4.55      4.45 o 
  -1  10   0        0.34        3.15      3.86 o 
   0  10   0       28.98       29.93      6.89 o 
   1  10   0        6.98        8.33      3.86 o 
   2  10   0       47.38       45.56      5.55 o 
   3  10   0       54.15       48.98      7.75 o 
   4  10   0        0.72       -2.22      3.79 o 
   5  10   0        1.06       -1.70      3.34 o 
   6  10   0        5.06        5.28      6.65 o 
   7  10   0        0.63       -3.01      5.34 o 
   8  10   0        6.92        8.61      4.99 o 
   9  10   0        6.83        0.34      5.05 o 
  -5  11   0       20.47       30.93     11.13 o 
  -4  11   0        3.01        8.08      5.98 o 
  -3  11   0        0.94       -4.07      4.07 o 
  -2  11   0       57.82       62.40      9.74 o 
  -1  11   0        2.42        0.55      4.07 o 
   0  11   0       62.38       59.13      8.95 o 
   1  11   0       27.47       34.31      6.52 o 
   2  11   0       83.75       89.79     14.63 o 
   3  11   0       20.94       29.86      8.19 o 
   4  11   0       15.82       15.91      4.97 o 
   5  11   0        2.06       -3.60      5.56 o 
   6  11   0        0.40        1.07      4.24 o 
   7  11   0        0.86       -0.30      4.38 o 
   8  11   0        2.25        1.89      4.70 o 
  -3  12   0       14.61       12.42      5.92 o 
  -2  12   0        2.45        0.25      5.13 o 
  -1  12   0        8.20       -1.07      5.33 o 
   0  12   0       11.46       13.03      5.14 o 
   1  12   0        0.21       -2.77      5.09 o 
   3  12   0        5.18       -4.10      4.10 o 
   4  12   0       29.30       27.64      7.98 o 
   5  12   0       13.22       16.62      8.06 o 
   6  12   0        0.28       -5.28      5.28 o 
   1  13   0        0.12       -2.72      8.50 o 
   2  13   0        5.53       -1.48      9.84 o 
  -5 -12   1       27.76       19.20      8.58 o 
  -4 -12   1        2.26        2.27      5.74 o 
  -3 -12   1        2.25        9.71      5.31 o 
  -1 -12   1        1.78        5.26      8.78 o 
   0 -12   1        3.54       14.53      6.02 o 
   1 -12   1        7.14       16.78      7.50 o 
   2 -12   1        5.14       14.02     11.04 o 
   3 -12   1        6.21        2.80      4.62 o 
  -7 -11   1        0.89        0.28      3.69 o 
  -6 -11   1        6.30       10.98      4.93 o 
  -5 -11   1        0.01        1.43      7.62 o 
  -4 -11   1       23.36       16.65      6.77 o 
  -3 -11   1        0.34       -1.15      3.85 o 
  -2 -11   1        2.91       -3.34      4.18 o 
  -1 -11   1       18.92       22.02      5.93 o 
   0 -11   1        3.17        3.44      4.42 o 
   1 -11   1        0.53       -1.22      4.11 o 
   2 -11   1        4.47        8.95      5.14 o 
   3 -11   1        2.31        1.91      4.42 o 
   4 -11   1        1.43        1.33      6.84 o 
   5 -11   1        1.96       -3.74      3.74 o 
  -8 -10   1        0.86        1.48      5.02 o 
  -7 -10   1        2.53        1.35      5.43 o 
  -6 -10   1        6.97        3.92      4.40 o 
  -5 -10   1        0.22       -3.97      3.97 o 
  -4 -10   1       18.29       21.68      5.64 o 
  -3 -10   1       84.04       78.90      9.21 o 
  -2 -10   1        2.69        1.79      2.77 o 
  -1 -10   1        2.70        3.15      3.59 o 
   0 -10   1       10.99        7.93      4.49 o 
   1 -10   1       11.00        8.13      3.99 o 
   2 -10   1        2.23        7.51      5.14 o 
   3 -10   1       18.54       12.88      5.51 o 
   4 -10   1        0.04        0.37      6.78 o 
   5 -10   1       26.79       34.22      6.74 o 
   6 -10   1       46.52       42.40     11.16 o 
   7 -10   1        1.89        2.53      3.95 o 
 -10  -9   1        1.23        0.71      9.74 o 
  -9  -9   1        0.00       -1.29      7.24 o 
  -8  -9   1        1.81       -2.76      3.81 o 
  -7  -9   1       10.24       11.26      5.40 o 
  -6  -9   1        9.36        4.99      4.49 o 
  -5  -9   1        7.13        0.81      6.47 o 
  -4  -9   1       31.67       38.52      7.08 o 
  -3  -9   1       54.86       48.07      7.52 o 
  -2  -9   1       24.02       29.37      4.51 o 
  -1  -9   1        2.08        2.22      2.64 o 
   0  -9   1       85.10       92.32     13.21 o 
   1  -9   1       56.67       55.60      8.19 o 
   2  -9   1       11.02       10.69      5.32 o 
   3  -9   1       17.58       17.56      6.50 o 
   4  -9   1       25.56       24.27      6.20 o 
   5  -9   1       10.94        7.68      4.50 o 
   6  -9   1        0.98       -0.01      3.87 o 
   7  -9   1        0.00       -3.62      3.62 o 
   8  -9   1       23.02       31.79      6.39 o 
 -10  -8   1        0.43        4.15      5.65 o 
  -9  -8   1        3.77        4.46      5.70 o 
  -8  -8   1       31.46       44.42      8.82 o 
  -7  -8   1        4.44        4.77      6.12 o 
  -6  -8   1        1.71       -0.51      4.19 o 
  -5  -8   1        4.35        5.52      3.64 o 
  -4  -8   1        9.83        6.97      6.29 o 
  -3  -8   1        6.41        3.48      1.91 o 
  -2  -8   1      146.83      141.82      8.35 o 
  -1  -8   1      154.65      165.57      8.33 o 
   0  -8   1        5.26        9.15      3.39 o 
   1  -8   1        6.27        6.48      3.53 o 
   2  -8   1        7.11        4.25      3.71 o 
   3  -8   1        3.36       -2.31      3.64 o 
   4  -8   1       21.62       33.41      6.31 o 
   5  -8   1        3.29        2.16      3.98 o 
   6  -8   1        0.11        2.96      3.75 o 
   7  -8   1       47.79       61.38      8.84 o 
   8  -8   1       80.59       99.59     11.14 o 
   9  -8   1        1.22       -3.12      3.12 o 
 -11  -7   1       13.88       11.22     10.20 o 
 -10  -7   1       15.46       14.89      6.88 o 
  -9  -7   1       12.36        6.39      7.01 o 
  -8  -7   1        0.47       -0.14      4.13 o 
  -7  -7   1        0.62       -2.81      3.58 o 
  -6  -7   1       29.63       28.84      6.13 o 
  -5  -7   1        0.04        1.60      3.00 o 
  -4  -7   1       32.24       26.50      6.57 o 
  -3  -7   1       13.59        9.33      2.36 o 
  -2  -7   1       56.66       62.39      5.33 o 
  -1  -7   1      650.92      660.90     15.42 o 
   0  -7   1        3.34        1.64      1.93 o 
   1  -7   1        9.13       16.58      4.57 o 
   2  -7   1      135.62      166.57     22.09 o 
   3  -7   1      341.68      315.53     13.82 o 
   4  -7   1        6.01        5.65      3.85 o 
   5  -7   1        4.27        9.17      4.85 o 
   6  -7   1       16.34       16.56      5.12 o 
   7  -7   1       61.19       62.42      8.73 o 
   8  -7   1       22.86       27.22      6.25 o 
   9  -7   1        2.62       -3.72      3.72 o 
  10  -7   1        4.46       10.00      3.22 o 
 -11  -6   1       11.46       12.08      6.35 o 
 -10  -6   1       64.86       66.19     10.36 o 
  -9  -6   1        0.30       -2.20      4.09 o 
  -8  -6   1        1.03        5.32      4.03 o 
  -7  -6   1        0.84       -1.45      4.02 o 
  -6  -6   1      155.50      162.51     11.51 o 
  -5  -6   1       23.31       21.02      5.05 o 
  -4  -6   1        3.30        0.62      1.67 o 
  -3  -6   1        1.12        1.19      1.81 o 
  -2  -6   1       28.97       31.73      3.63 o 
  -1  -6   1        2.52        2.48      1.58 o 
   0  -6   1      295.61      317.66      9.50 o 
   1  -6   1       11.61        9.67      2.35 o 
   2  -6   1       70.54       59.50      4.19 o 
   3  -6   1       35.43       34.12      3.36 o 
   4  -6   1        2.99        1.97      4.51 o 
   5  -6   1       55.60       65.31      7.59 o 
   6  -6   1       55.79       72.65      8.20 o 
   7  -6   1       53.60       66.12      8.42 o 
   8  -6   1        7.84       11.88      4.76 o 
   9  -6   1       31.31       33.23      6.66 o 
  10  -6   1       44.28       39.41      7.38 o 
 -12  -5   1        4.45        9.93      4.67 o 
 -11  -5   1       10.02        8.81      4.95 o 
 -10  -5   1       15.07       21.41      6.65 o 
  -9  -5   1       94.82       96.36     11.01 o 
  -8  -5   1       60.19       52.76      8.06 o 
  -7  -5   1      243.24      248.39     13.52 o 
  -6  -5   1       37.63       39.38      6.44 o 
  -5  -5   1       18.83       22.02      4.73 o 
  -4  -5   1       78.74       77.59      4.09 o 
  -3  -5   1       58.94       64.83      4.28 o 
  -2  -5   1      239.16      238.50      7.62 o 
  -1  -5   1       15.50       21.49      2.92 o 
   0  -5   1       16.79       17.65      2.75 o 
   1  -5   1      879.28      909.35     24.30 o 
   2  -5   1      100.39       88.20      4.44 o 
   3  -5   1       15.10        7.42      1.58 o 
   4  -5   1      367.40      343.44      9.17 o 
   5  -5   1      349.02      345.19      9.66 o 
   6  -5   1       12.82        7.66      6.05 o 
   7  -5   1        1.67        3.40      3.42 o 
   8  -5   1       26.83       29.13      6.13 o 
   9  -5   1       40.55       38.56      7.17 o 
  10  -5   1       17.05       19.02      4.93 o 
  11  -5   1        1.27       -1.56      3.43 o 
 -12  -4   1        4.33        0.24      4.99 o 
 -11  -4   1        0.20        0.64      4.94 o 
 -10  -4   1        6.35        6.34      6.59 o 
  -9  -4   1        0.08       -3.27      3.27 o 
  -8  -4   1       75.02       71.65      8.85 o 
  -7  -4   1        1.60       -0.63      2.93 o 
  -6  -4   1       20.96       25.78      5.41 o 
  -5  -4   1       29.53       31.67      5.02 o 
  -4  -4   1      279.10      259.89      7.51 o 
  -3  -4   1       25.69       30.73      2.69 o 
  -2  -4   1       33.95       37.66      3.34 o 
  -1  -4   1      363.56      365.28      8.64 o 
   0  -4   1      132.26      144.28      5.42 o 
   1  -4   1      125.41      119.95      4.56 o 
   2  -4   1     1908.15     1941.17     24.61 o 
   3  -4   1      121.21      114.28      4.49 o 
   4  -4   1      251.38      245.35      7.16 o 
   5  -4   1       87.01       87.46      4.68 o 
   6  -4   1        9.16        9.33      1.83 o 
   7  -4   1      156.11      167.74      7.15 o 
   8  -4   1      100.28       96.18      9.30 o 
   9  -4   1       61.28       60.18      7.97 o 
  10  -4   1       39.26       41.01      6.86 o 
  11  -4   1       10.54        9.00      4.62 o 
  12  -4   1       18.31       21.27      5.24 o 
 -12  -3   1       23.49       22.67      6.29 o 
 -11  -3   1        1.18        0.67      3.63 o 
 -10  -3   1       11.77        8.30      5.84 o 
  -9  -3   1       22.40       15.41      5.20 o 
  -8  -3   1        8.78       10.96      7.76 o 
  -7  -3   1      102.36      100.72      9.14 o 
  -6  -3   1      294.38      289.71     12.35 o 
  -5  -3   1     1288.29     1310.88     53.66 o 
  -4  -3   1      240.70      210.33      5.85 o 
  -3  -3   1      678.37      690.06     20.45 o 
  -2  -3   1     1018.96     1089.91     15.37 o 
  -1  -3   1        0.21        1.16      1.03 o 
   0  -3   1       61.12       51.87      2.99 o 
   1  -3   1      176.97      170.89      4.74 o 
   2  -3   1      252.37      251.53      6.61 o 
   3  -3   1     1788.32     1800.24     22.57 o 
   4  -3   1       67.64       75.36      3.81 o 
   5  -3   1        0.63        0.01      1.70 o 
   6  -3   1       26.01       23.22      3.07 o 
   7  -3   1      365.59      352.87     10.70 o 
   8  -3   1        6.16        1.71      1.81 o 
   9  -3   1        0.14        1.35      2.91 o 
  10  -3   1        7.40        8.74      3.81 o 
  11  -3   1        7.54        3.10      3.92 o 
  12  -3   1        3.56        5.05      4.33 o 
 -12  -2   1        0.22        8.86      4.03 o 
 -11  -2   1       12.03        6.23      4.09 o 
 -10  -2   1        0.75       -1.24      3.24 o 
  -9  -2   1        3.70        4.39      2.77 o 
  -8  -2   1       59.80       61.36      7.27 o 
  -7  -2   1        7.60        9.48      3.33 o 
  -6  -2   1        0.04       -0.23      0.78 o 
  -5  -2   1        3.81        3.49      1.20 o 
  -4  -2   1     1280.97     1304.58     16.83 o 
  -3  -2   1     2322.08     2342.79     52.50 o 
  -2  -2   1     2438.33     2502.16     56.25 o 
  -1  -2   1      734.33      732.27     15.75 o 
   0  -2   1      437.68      409.86      7.02 o 
   1  -2   1      562.37      517.36      7.93 o 
   2  -2   1     1040.26      992.32     13.05 o 
   3  -2   1      334.78      320.51      6.79 o 
   4  -2   1      859.45      866.88     13.85 o 
   5  -2   1        4.69        6.46      1.89 o 
   6  -2   1      384.87      394.25     10.16 o 
   7  -2   1      603.69      628.22     14.18 o 
   8  -2   1      106.44      101.90      7.06 o 
   9  -2   1      135.13      135.08      7.74 o 
  10  -2   1       53.64       57.85     14.79 o 
  11  -2   1       16.98       23.01      7.26 o 
  12  -2   1       54.22       56.89     11.56 o 
 -12  -1   1       27.00       14.94      4.70 o 
 -11  -1   1       27.12       26.07      5.86 o 
 -10  -1   1      103.90      104.14     10.10 o 
  -9  -1   1       68.71       65.12      7.91 o 
  -8  -1   1        3.11        0.30      2.56 o 
  -7  -1   1      124.24      121.79      5.26 o 
  -6  -1   1        0.12       -0.69      0.69 o 
  -5  -1   1       22.64       23.84      3.36 o 
  -4  -1   1       21.47       22.14      1.83 o 
  -3  -1   1     3492.37     3433.48     35.26 o 
  -2  -1   1     1162.02     1095.17     13.33 o 
  -1  -1   1      481.36      509.78      7.29 o 
   0  -1   1     2358.44     2344.91     23.68 o 
   1  -1   1       11.65       13.65      1.86 o 
   2  -1   1     5410.99     5254.62     50.19 o 
   3  -1   1      144.18      132.96      4.12 o 
   4  -1   1       37.14       46.69      3.65 o 
   5  -1   1      309.60      312.18      7.99 o 
   6  -1   1        6.19        3.98      1.46 o 
   7  -1   1        0.12        1.93      1.58 o 
   8  -1   1        1.08       -0.77      1.77 o 
   9  -1   1       97.31      111.60      7.01 o 
  10  -1   1        6.44        5.76      3.51 o 
  11  -1   1        0.93        0.41      3.23 o 
  12  -1   1        1.55        7.74      4.98 o 
 -12   0   1       10.90        9.68      3.77 o 
 -11   0   1        2.73        2.02      6.41 o 
 -10   0   1       24.45       26.71      5.60 o 
  -9   0   1       18.95       10.20      4.44 o 
  -8   0   1        0.18        0.27      1.63 o 
  -7   0   1       12.78       13.91      3.82 o 
  -6   0   1        0.25        0.75      1.72 o 
  -5   0   1       65.92       74.51      4.12 o 
  -4   0   1       83.01       76.03      3.73 o 
  -3   0   1      864.09      841.46     11.97 o 
  -2   0   1     6314.60     6430.05     77.71 o 
  -1   0   1     3586.41     3549.62     58.15 o 
   0   0   1     2156.59     2211.25     27.51 o 
   1   0   1      292.45      286.61      4.37 o 
   2   0   1       99.18      100.56      3.01 o 
   3   0   1       34.56       33.28      3.41 o 
   4   0   1        0.34        0.13      0.96 o 
   5   0   1       10.51       11.15      1.97 o 
   6   0   1      409.77      421.16     10.07 o 
   7   0   1       16.59       16.62      2.71 o 
   8   0   1      165.18      168.94      7.20 o 
   9   0   1      591.21      643.12     19.77 o 
  10   0   1      209.34      213.89     11.92 o 
  11   0   1      107.61      116.35     10.48 o 
  12   0   1       37.05       38.41     13.40 o 
  13   0   1        4.78        9.34      4.78 o 
 -12   1   1        0.06       -3.31      6.87 o 
 -11   1   1        0.53        2.44      3.22 o 
 -10   1   1       99.57      113.56      9.96 o 
  -9   1   1       77.11       86.80      8.23 o 
  -8   1   1      319.65      348.62     10.99 o 
  -7   1   1      192.16      183.01      7.91 o 
  -6   1   1       22.67       23.53      2.96 o 
  -5   1   1      205.77      223.36      6.97 o 
  -4   1   1      121.38      106.39      4.42 o 
  -3   1   1      993.70      969.62     27.20 o 
  -2   1   1        0.01        0.72      0.98 o 
  -1   1   1      816.28      807.65      9.78 o 
   0   1   1      305.99      314.44      4.70 o 
   1   1   1      517.54      556.45      7.19 o 
   2   1   1     1766.16     1676.11     49.03 o 
   3   1   1      406.00      424.00      8.58 o 
   4   1   1      252.62      224.06      5.66 o 
   5   1   1      323.55      304.39      7.40 o 
   6   1   1       10.83       12.20      2.04 o 
   7   1   1      151.34      152.02      6.57 o 
   8   1   1      142.29      148.24      9.10 o 
   9   1   1        4.85        2.08      2.81 o 
  10   1   1        3.90       -0.70      2.84 o 
  11   1   1        1.24        3.44      3.73 o 
  12   1   1        7.06       16.83      4.86 o 
  13   1   1        1.29        3.34      3.64 o 
 -12   2   1       24.16       27.29      7.23 o 
 -11   2   1        2.88        0.99      2.41 o 
 -10   2   1       16.22       18.04      4.47 o 
  -9   2   1        0.38       -0.41      1.94 o 
  -8   2   1      261.06      255.62      9.59 o 
  -7   2   1       17.96       22.17      3.25 o 
  -6   2   1       18.69       22.25      4.27 o 
  -5   2   1        0.70        0.91      1.34 o 
  -4   2   1       17.44       11.24      3.01 o 
  -3   2   1      799.32      845.46     12.95 o 
  -2   2   1     2201.53     2122.34     23.68 o 
  -1   2   1      635.03      619.73      9.01 o 
   0   2   1     3533.73     3453.43     34.52 o 
   1   2   1     8591.72     8289.40     76.90 o 
   2   2   1    10915.98    10159.37    112.85 o 
   3   2   1     2253.18     2277.12     25.06 o 
   4   2   1      231.68      241.83      8.17 o 
   5   2   1      154.20      146.90      4.49 o 
   6   2   1        2.18        3.42      0.97 o 
   7   2   1        0.90        1.29      2.38 o 
   8   2   1      125.50      126.41      9.20 o 
   9   2   1        0.42        1.34      2.81 o 
  10   2   1       18.86       27.41     10.97 o 
  11   2   1      342.91      337.86     30.61 o 
  12   2   1       73.34       65.07      9.48 o 
  13   2   1        5.84        5.50      4.76 o 
 -12   3   1        7.68        7.39      3.19 o 
 -11   3   1        0.21        1.89      6.17 o 
 -10   3   1        0.87        1.12      4.56 o 
  -9   3   1        1.18       -0.84      2.74 o 
  -8   3   1      325.57      329.60     11.21 o 
  -7   3   1      198.30      194.49      7.99 o 
  -6   3   1      295.51      300.55      9.28 o 
  -5   3   1       56.96       59.05      4.32 o 
  -4   3   1       18.58       24.25      2.79 o 
  -3   3   1      944.63     1011.59     15.34 o 
  -2   3   1      749.10      751.95     11.93 o 
  -1   3   1        6.28        5.84      1.49 o 
   0   3   1     2357.62     2224.83     25.42 o 
   1   3   1        0.49        0.61      1.07 o 
   2   3   1     2919.62     2817.93     30.72 o 
   3   3   1     1747.30     1850.63     45.05 o 
   4   3   1        1.19        1.50      2.18 o 
   5   3   1       88.69       85.28      6.60 o 
   6   3   1       67.71       72.34      6.63 o 
   7   3   1      207.91      192.89     10.28 o 
   8   3   1       20.26       13.18      5.06 o 
   9   3   1       22.18       20.69      5.03 o 
  10   3   1       19.26       24.49      6.02 o 
  11   3   1       24.60       25.28      5.89 o 
  12   3   1       12.01       14.56      5.16 o 
  13   3   1        4.14        4.36      9.93 o 
 -11   4   1       11.10        0.41      3.07 o 
 -10   4   1       42.97       42.55      6.09 o 
  -9   4   1       16.44       14.42      3.87 o 
  -8   4   1       41.95       43.30      5.07 o 
  -7   4   1        0.02        0.83      2.06 o 
  -6   4   1      350.38      341.60     12.40 o 
  -5   4   1        6.46        6.93      1.89 o 
  -4   4   1      245.48      238.51      7.47 o 
  -3   4   1     1081.05      995.64     16.14 o 
  -2   4   1        0.06       -0.93      0.93 o 
  -1   4   1      585.66      593.09     11.12 o 
   0   4   1        0.74        1.01      1.19 o 
   1   4   1        0.07        1.06      1.14 o 
   2   4   1       92.42       88.23      6.89 o 
   3   4   1     1737.28     1838.67     23.13 o 
   4   4   1     1915.84     1877.64     50.55 o 
   5   4   1      652.22      646.00     18.00 o 
   6   4   1      112.62       98.48      8.17 o 
   7   4   1       14.30        5.42      3.16 o 
   8   4   1      188.92      192.59     19.85 o 
   9   4   1       17.14        4.41      3.68 o 
  10   4   1       55.43       49.86      8.33 o 
  11   4   1        5.14       -3.66      4.95 o 
  12   4   1        4.46       -0.11      4.09 o 
  13   4   1       55.71       45.88      8.15 o 
 -10   5   1        0.33        1.35      2.33 o 
  -9   5   1        0.21        0.69      2.55 o 
  -8   5   1        1.20       -1.69      1.69 o 
  -7   5   1        0.58        1.60      1.73 o 
  -6   5   1      612.01      580.45     14.32 o 
  -5   5   1       56.54       53.63      4.72 o 
  -4   5   1      399.53      412.10     11.81 o 
  -3   5   1       84.39       76.98      4.44 o 
  -2   5   1      356.96      377.06      9.57 o 
  -1   5   1       12.62       14.23      3.19 o 
   0   5   1       11.97       14.23      2.32 o 
   1   5   1      107.38       95.84      4.80 o 
   2   5   1       88.96       78.08      4.62 o 
   3   5   1       98.45      100.32      6.93 o 
   4   5   1     1926.36     1919.90     24.90 o 
   5   5   1      449.01      455.99     15.90 o 
   6   5   1      296.89      281.26     14.47 o 
   7   5   1        2.80        2.17      3.76 o 
   8   5   1       47.43       43.13      7.20 o 
   9   5   1        2.84        4.67      4.13 o 
  10   5   1       33.77       35.09      7.79 o 
  11   5   1        0.34        2.23      4.98 o 
  12   5   1        5.11        4.25      5.15 o 
 -10   6   1       10.27       18.81      7.73 o 
  -9   6   1       46.03       47.51      6.46 o 
  -8   6   1       60.01       65.13      7.97 o 
  -7   6   1       14.81       10.04      4.23 o 
  -6   6   1       64.52       63.93      6.53 o 
  -5   6   1       36.62       40.86      7.76 o 
  -4   6   1      497.62      483.91     12.51 o 
  -3   6   1        0.38       -1.30      1.30 o 
  -2   6   1       53.78       53.61      4.56 o 
  -1   6   1      159.45      137.66      6.12 o 
   0   6   1      522.86      509.74     12.32 o 
   1   6   1      318.39      354.86     10.02 o 
   2   6   1        2.69        1.10      1.63 o 
   3   6   1       68.26       71.73      4.71 o 
   4   6   1        0.76        4.28      2.84 o 
   5   6   1      489.34      503.99     17.75 o 
   6   6   1       23.32       26.60      5.51 o 
   7   6   1      373.10      352.06     16.12 o 
   8   6   1       22.35       14.92      8.04 o 
   9   6   1        0.20       -1.69      3.31 o 
  10   6   1       18.57       21.56      6.48 o 
  11   6   1        5.18        5.10      5.34 o 
  12   6   1        1.62        0.06      4.75 o 
 -10   7   1        3.01       -3.75      5.14 o 
  -9   7   1        4.16        2.15      7.54 o 
  -8   7   1       22.48       26.94      5.15 o 
  -7   7   1        0.67       -2.46      2.65 o 
  -6   7   1       19.45       15.14      4.59 o 
  -5   7   1       41.44       41.73      4.69 o 
  -4   7   1     1265.78     1250.37     22.87 o 
  -3   7   1      137.54      128.40      6.69 o 
  -2   7   1      184.23      179.96      7.59 o 
  -1   7   1       46.70       47.42      4.72 o 
   0   7   1        7.46        7.69      2.00 o 
   1   7   1       16.72       20.90      4.48 o 
   2   7   1        8.51        5.49      3.86 o 
   3   7   1        1.16        2.62      1.85 o 
   4   7   1       38.78       46.84      6.94 o 
   5   7   1      598.51      561.81     24.68 o 
   6   7   1      915.36      932.41     27.14 o 
   7   7   1       58.03       65.40      9.14 o 
   8   7   1        2.06        0.43      3.27 o 
   9   7   1       18.00        7.56      5.30 o 
  10   7   1        2.64       -4.14      4.14 o 
  11   7   1       11.51       14.47      6.42 o 
  12   7   1        5.75        6.50      5.98 o 
  -9   8   1       30.04       40.08     13.35 o 
  -8   8   1        0.45        0.94      7.81 o 
  -7   8   1       76.92       70.62     16.16 o 
  -6   8   1        5.11        7.14      3.48 o 
  -5   8   1       41.61       51.67      7.33 o 
  -4   8   1       46.20       38.18      6.35 o 
  -3   8   1       36.74       29.69      4.29 o 
  -2   8   1       10.02       14.11      2.89 o 
  -1   8   1       19.63       16.06      4.19 o 
   0   8   1       39.22       44.44      6.19 o 
   1   8   1       21.36       23.45      3.82 o 
   2   8   1      245.54      256.38     11.73 o 
   3   8   1       21.84       29.84      3.91 o 
   4   8   1        2.28        7.24      3.81 o 
   5   8   1        8.77       11.41      4.61 o 
   6   8   1      107.14      113.49     11.28 o 
   7   8   1        4.18        0.92      3.46 o 
   8   8   1        0.31        2.07      4.25 o 
   9   8   1       15.74       16.03      5.46 o 
  10   8   1        0.04        3.85      3.49 o 
  11   8   1        2.14        8.35      7.96 o 
  -8   9   1       13.74       -3.87      7.63 o 
  -7   9   1        4.75       -4.02      6.92 o 
  -6   9   1       15.28       31.00     11.78 o 
  -5   9   1       13.93       13.81      4.17 o 
  -4   9   1        9.65        8.40      9.26 o 
  -3   9   1      145.73      145.81     11.26 o 
  -2   9   1      719.37      733.99     22.74 o 
  -1   9   1        4.30        4.63      2.35 o 
   0   9   1       98.71      101.58      7.63 o 
   1   9   1       63.29       70.21      8.74 o 
   2   9   1        0.89        2.59      2.27 o 
   3   9   1       65.18       65.95      6.14 o 
   4   9   1       86.28       83.29      9.61 o 
   5   9   1        1.43        4.97      4.12 o 
   6   9   1        5.77        2.62      4.05 o 
   7   9   1      162.62      140.21     14.71 o 
   8   9   1       93.53       95.62     11.88 o 
   9   9   1       16.35        4.59      5.38 o 
  10   9   1        3.16        1.44      4.67 o 
  -7  10   1        9.55       12.25      9.90 o 
  -6  10   1       13.24       14.37     10.95 o 
  -5  10   1       26.36       18.51      9.94 o 
  -4  10   1        8.00        0.11      9.25 o 
  -3  10   1        0.49       -1.47      3.91 o 
  -2  10   1        3.07       -4.09      4.09 o 
  -1  10   1       84.22       91.41     10.13 o 
   0  10   1        3.01        0.22      6.48 o 
   1  10   1        8.87        8.98      3.12 o 
   2  10   1        3.55        0.46      2.94 o 
   3  10   1        0.27       -2.65      2.65 o 
   4  10   1        5.28        4.78      3.55 o 
   5  10   1       47.40       42.35      8.13 o 
   6  10   1        8.21        8.37      4.00 o 
   7  10   1        7.52        3.83      7.78 o 
   8  10   1       11.97       23.10     11.81 o 
   9  10   1        0.20        1.04      7.22 o 
  -5  11   1       14.01       13.80      7.65 o 
  -4  11   1        1.37        8.61      7.24 o 
  -3  11   1        2.99        2.73      6.27 o 
  -2  11   1       23.31       24.67      6.54 o 
  -1  11   1       68.92       76.41     10.21 o 
   0  11   1      220.81      234.80     14.43 o 
   1  11   1       46.85       69.98     15.45 o 
   2  11   1       64.54       71.79      7.31 o 
   3  11   1        4.65       11.25      4.52 o 
   4  11   1        2.53       16.27      4.61 o 
   5  11   1        5.11        1.28      3.64 o 
   6  11   1        0.42        1.19      4.14 o 
   7  11   1        0.02       -1.32      3.73 o 
   8  11   1        9.42        8.99      5.17 o 
  -4  12   1        0.07       -5.71      8.95 o 
  -3  12   1        4.50        8.92      7.64 o 
  -2  12   1        7.25        6.13      7.70 o 
  -1  12   1       10.33        6.90      4.99 o 
   0  12   1       55.54       70.31     10.52 o 
   1  12   1       47.18       39.33      7.82 o 
   2  12   1        2.76        6.30      4.64 o 
   3  12   1        6.85        8.11      4.68 o 
   4  12   1       11.99        8.69      4.20 o 
   5  12   1        0.06       -0.89      4.09 o 
   6  12   1        2.39        3.86      5.36 o 
   0  13   1        6.94       -1.17      7.55 o 
   1  13   1        4.74       10.51      8.95 o 
   2  13   1       12.30       23.87     11.15 o 
   3  13   1       16.38       15.27      6.43 o 
  -4 -12   2        0.04        2.47      5.69 o 
  -3 -12   2        0.05        0.27      4.96 o 
  -2 -12   2        7.57       11.11     10.68 o 
  -1 -12   2        0.78       -0.51      9.91 o 
   0 -12   2        0.02       -0.44      4.48 o 
   1 -12   2        5.20        7.67      4.72 o 
   2 -12   2       21.52       25.74      6.43 o 
  -6 -11   2        1.37        1.82      4.69 o 
  -5 -11   2        5.33       12.99      6.22 o 
  -4 -11   2        5.62        0.71      4.21 o 
  -3 -11   2        6.30        4.10      5.81 o 
  -1 -11   2        9.20       15.09      4.81 o 
   0 -11   2        6.54       13.80     13.30 o 
   1 -11   2        7.44        7.45      4.23 o 
   2 -11   2       17.74       22.96     14.60 o 
   3 -11   2        4.07       16.07      7.28 o 
   4 -11   2        0.09       -1.34      4.22 o 
   5 -11   2       10.32        8.32      6.80 o 
  -8 -10   2        1.82        5.49      5.45 o 
  -7 -10   2        2.75       -0.68      8.68 o 
  -6 -10   2        0.12       -0.45      3.83 o 
  -5 -10   2        0.21        5.28      7.11 o 
  -4 -10   2       11.55       10.76      4.13 o 
  -3 -10   2       14.03       13.49      6.40 o 
  -2 -10   2        1.06       11.46      5.40 o 
  -1 -10   2        0.23       -1.95      2.83 o 
   0 -10   2        5.14        3.97      3.42 o 
   1 -10   2        0.51        2.31      3.79 o 
   2 -10   2       19.77       10.24      5.04 o 
   3 -10   2        9.95       10.64      5.24 o 
   4 -10   2       92.29      101.72     11.75 o 
   5 -10   2        0.01        0.77      3.71 o 
   6 -10   2       56.91       65.29      9.17 o 
  -9  -9   2        0.02       -0.18      4.99 o 
  -8  -9   2        9.18       -0.08      4.40 o 
  -7  -9   2        0.09        3.19      5.95 o 
  -6  -9   2       10.82        6.79      4.98 o 
  -5  -9   2       12.01       13.04      5.04 o 
  -4  -9   2        3.66        2.29      4.77 o 
  -3  -9   2       38.15       51.75      7.74 o 
  -2  -9   2       49.69       57.56      8.23 o 
  -1  -9   2        1.54        3.06      2.96 o 
   0  -9   2        2.98        0.55      4.08 o 
   1  -9   2       33.19       29.81      6.66 o 
   2  -9   2       41.07       52.39     10.44 o 
   3  -9   2        0.09        1.74      3.98 o 
   4  -9   2        0.03        2.28      7.03 o 
   5  -9   2       20.58       27.10      6.57 o 
   6  -9   2        0.44        4.88      4.47 o 
   7  -9   2        2.07       -1.73      6.31 o 
   8  -9   2        1.88       -2.01      3.25 o 
 -10  -8   2        0.74       -4.13      4.13 o 
  -9  -8   2        0.52        1.36      5.09 o 
  -8  -8   2        1.43        3.82      5.23 o 
  -7  -8   2       34.82       34.19      7.78 o 
  -6  -8   2        2.16       -0.45      4.50 o 
  -5  -8   2       47.62       41.38     15.56 o 
  -4  -8   2        0.10       -2.82      2.94 o 
  -3  -8   2        0.83       -1.42      1.89 o 
  -2  -8   2      103.28      111.40      7.23 o 
  -1  -8   2       25.19       27.20      4.08 o 
   0  -8   2        6.87        4.71      3.34 o 
   1  -8   2       45.67       42.19      6.95 o 
   2  -8   2        3.55        6.37      4.02 o 
   3  -8   2        3.04        0.60      2.96 o 
   4  -8   2       42.77       32.57      6.67 o 
   5  -8   2       30.01       34.87      6.68 o 
   6  -8   2       55.58       72.21      9.40 o 
   7  -8   2        3.28       -0.61      4.10 o 
   8  -8   2      106.80      138.54     13.15 o 
   9  -8   2        0.16        5.33      3.29 o 
 -11  -7   2        7.65       -2.00      6.03 o 
 -10  -7   2        0.38       -0.57      7.43 o 
  -9  -7   2        6.51        2.89      5.35 o 
  -8  -7   2        0.91       -3.61      4.20 o 
  -7  -7   2        3.05       -3.33      4.09 o 
  -6  -7   2        9.63        4.81      4.55 o 
  -5  -7   2        0.04        2.53      4.57 o 
  -4  -7   2       16.92       11.06      4.68 o 
  -3  -7   2      264.48      261.81      9.50 o 
  -2  -7   2       16.43       17.88      3.25 o 
  -1  -7   2      102.60      111.37      6.75 o 
   0  -7   2      170.22      175.00      8.72 o 
   1  -7   2        4.47        4.00      2.94 o 
   2  -7   2       20.71       11.54      4.27 o 
   3  -7   2       21.39       20.71      5.00 o 
   4  -7   2      100.17       96.82      9.40 o 
   5  -7   2       17.62       29.02      5.67 o 
   6  -7   2       11.53        9.77      4.67 o 
   7  -7   2       11.55       11.66      6.81 o 
   8  -7   2       10.36       17.80      5.68 o 
   9  -7   2        0.43        1.30      4.16 o 
  10  -7   2        0.99       -1.00      3.48 o 
 -11  -6   2        1.61        8.84      5.16 o 
 -10  -6   2        0.32       -1.37      5.06 o 
  -9  -6   2       10.12        9.88      5.87 o 
  -8  -6   2        9.40        7.44      5.22 o 
  -7  -6   2       22.85       14.29      5.90 o 
  -6  -6   2        8.95        4.84      3.71 o 
  -5  -6   2      114.62      136.86     18.09 o 
  -4  -6   2       21.55       22.26      3.04 o 
  -3  -6   2      104.69      113.86      6.00 o 
  -2  -6   2       34.51       34.47      4.97 o 
  -1  -6   2      119.00      129.44      6.37 o 
   0  -6   2      501.70      513.49     12.21 o 
   1  -6   2       88.61       96.93      5.19 o 
   2  -6   2       16.25       14.77      4.42 o 
   3  -6   2       88.22       99.84      8.52 o 
   4  -6   2      167.36      177.17     10.21 o 
   5  -6   2       23.75       19.43      4.85 o 
   6  -6   2       34.91       21.69      5.10 o 
   7  -6   2       40.12       44.98      7.36 o 
   8  -6   2       18.81       23.91      6.03 o 
   9  -6   2        1.61        2.26      5.98 o 
  10  -6   2       82.59      100.36     10.77 o 
 -11  -5   2        0.01        3.53      4.66 o 
 -10  -5   2        0.03       -0.49      5.19 o 
  -9  -5   2       60.47       50.66      8.74 o 
  -8  -5   2        7.29        8.93      4.92 o 
  -7  -5   2       18.65       20.27      6.00 o 
  -6  -5   2        9.78       11.87      4.66 o 
  -5  -5   2        2.13        1.79      3.78 o 
  -4  -5   2       41.79       39.04      3.50 o 
  -3  -5   2       50.23       57.37      4.00 o 
  -2  -5   2       21.76       24.23      3.06 o 
  -1  -5   2     1192.62     1164.09     18.96 o 
   0  -5   2      555.59      540.95     11.69 o 
   1  -5   2      905.41      962.99     19.41 o 
   2  -5   2      264.93      256.13      6.81 o 
   3  -5   2       62.36       53.99      6.13 o 
   4  -5   2       17.06       11.90      5.64 o 
   5  -5   2       65.83       57.52      6.85 o 
   6  -5   2       16.55       17.77      4.62 o 
   7  -5   2       19.54       16.24      4.72 o 
   8  -5   2        7.71       10.16      4.78 o 
   9  -5   2        1.56        0.74      3.61 o 
  10  -5   2       44.68       48.59     13.42 o 
  11  -5   2        2.74       -0.07      8.87 o 
 -12  -4   2        0.12        2.84      3.75 o 
 -11  -4   2        3.95        6.65      5.78 o 
 -10  -4   2        1.26        7.15      8.42 o 
  -9  -4   2        1.14        3.86      7.71 o 
  -8  -4   2        2.27       -2.89      2.89 o 
  -7  -4   2       50.42       46.93      7.13 o 
  -6  -4   2        0.62        0.86      2.85 o 
  -5  -4   2       92.78       83.67      5.11 o 
  -4  -4   2       20.64       30.64      2.63 o 
  -3  -4   2      525.31      521.14     12.63 o 
  -2  -4   2      129.96      107.78      4.91 o 
  -1  -4   2       25.42       24.53      2.79 o 
   0  -4   2      436.08      461.98      9.74 o 
   1  -4   2      267.37      288.49      7.94 o 
   2  -4   2      231.71      250.99      9.83 o 
   3  -4   2        0.68       -1.52      1.52 o 
   4  -4   2        3.34        1.57      3.60 o 
   5  -4   2       82.58       90.18      9.80 o 
   6  -4   2      190.12      182.54     10.18 o 
   7  -4   2       79.83       72.85      7.88 o 
   8  -4   2       15.67        9.03      4.14 o 
   9  -4   2       49.25       48.57      7.48 o 
  10  -4   2       31.85       32.14      6.54 o 
  11  -4   2        1.18        1.79      2.77 o 
 -12  -3   2        4.98        5.55      4.16 o 
 -11  -3   2        8.42        7.23      4.52 o 
 -10  -3   2        6.35        9.83      4.83 o 
  -9  -3   2        4.43        4.13      4.13 o 
  -8  -3   2       10.45        7.94      4.07 o 
  -7  -3   2      347.41      375.29     15.59 o 
  -6  -3   2       41.94       42.52     12.59 o 
  -5  -3   2        5.12        9.21      1.38 o 
  -4  -3   2      551.61      547.67     10.36 o 
  -3  -3   2       83.43       99.42      4.08 o 
  -2  -3   2      219.89      238.98      6.50 o 
  -1  -3   2        7.87        9.08      1.75 o 
   0  -3   2        7.42        7.80      1.79 o 
   1  -3   2      909.53      910.97     14.79 o 
   2  -3   2     1883.76     1965.69     30.60 o 
   3  -3   2      907.74      959.97     19.93 o 
   4  -3   2      706.30      663.38     11.48 o 
   5  -3   2      144.05      146.10      5.35 o 
   6  -3   2        4.63        4.69      2.37 o 
   7  -3   2       84.36       86.26      5.20 o 
   8  -3   2        1.57        3.61      3.58 o 
   9  -3   2       13.13       12.48      4.54 o 
  10  -3   2        6.36        4.38      3.20 o 
  11  -3   2        0.21        7.72      4.53 o 
  12  -3   2       22.53       31.95      7.42 o 
 -12  -2   2        0.27        2.85      3.86 o 
 -11  -2   2        3.50        9.12      4.74 o 
 -10  -2   2        0.87       -1.55      3.35 o 
  -9  -2   2        2.54        0.85      3.08 o 
  -8  -2   2      103.56      112.19      9.72 o 
  -7  -2   2       24.18       23.42      4.80 o 
  -6  -2   2       36.78       36.67      2.57 o 
  -5  -2   2      188.84      198.07      5.80 o 
  -4  -2   2        5.37        5.50      1.12 o 
  -3  -2   2        2.52        5.43      1.27 o 
  -2  -2   2       33.88       31.52      2.31 o 
  -1  -2   2     1410.46     1392.42     17.51 o 
   0  -2   2     1259.53     1167.40     15.02 o 
   1  -2   2        7.72        9.42      3.01 o 
   2  -2   2      137.96      138.14      5.91 o 
   3  -2   2       14.97       24.05      3.53 o 
   4  -2   2      348.15      360.96      7.81 o 
   5  -2   2      134.16      130.25      5.08 o 
   6  -2   2       13.01       12.59      2.23 o 
   7  -2   2       31.96       29.75      4.03 o 
   8  -2   2       16.64       19.39      3.35 o 
   9  -2   2      122.01      130.08      7.33 o 
  10  -2   2        7.12        3.39      2.43 o 
  11  -2   2       50.37       53.26     10.42 o 
  12  -2   2       17.23       26.02      7.16 o 
 -12  -1   2       29.12       30.58      5.57 o 
 -11  -1   2        1.83       -2.13      3.14 o 
 -10  -1   2       26.20       35.41      6.71 o 
  -9  -1   2       51.00       55.30      7.51 o 
  -8  -1   2        0.56       -0.25      2.79 o 
  -7  -1   2      102.36      113.90      8.34 o 
  -6  -1   2      357.51      389.64     10.01 o 
  -5  -1   2     1160.56     1224.21     18.14 o 
  -4  -1   2        0.66        2.91      1.20 o 
  -3  -1   2       46.25       50.37      2.75 o 
  -2  -1   2     1128.06     1114.57     14.76 o 
  -1  -1   2      828.29      787.25     11.03 o 
   0  -1   2      807.24      782.02     14.34 o 
   1  -1   2       17.83       18.41      1.39 o 
   2  -1   2      435.49      423.00      6.89 o 
   3  -1   2      336.91      321.74      6.53 o 
   4  -1   2     1843.31     1968.23     23.99 o 
   5  -1   2      398.43      424.17      9.52 o 
   6  -1   2      477.66      508.65     13.88 o 
   7  -1   2       12.19        7.46      2.25 o 
   8  -1   2       29.57       33.61      4.06 o 
   9  -1   2       17.27       14.46      3.25 o 
  10  -1   2        2.84       -0.60      3.25 o 
  11  -1   2        3.50        9.58      5.71 o 
  12  -1   2        1.80       -5.40      5.40 o 
 -12   0   2        1.30        3.23      3.02 o 
 -11   0   2        6.82       10.28      4.68 o 
 -10   0   2        0.06       -0.73      2.57 o 
  -9   0   2        4.36        5.51      3.33 o 
  -8   0   2        1.30        2.66      1.23 o 
  -7   0   2       18.15       15.59      2.60 o 
  -6   0   2      326.52      316.85      8.92 o 
  -5   0   2      663.02      625.17     12.20 o 
  -4   0   2       21.90       26.36      2.57 o 
  -3   0   2      245.01      224.36      5.79 o 
  -2   0   2      399.19      392.29     11.92 o 
  -1   0   2      783.22      763.10     23.45 o 
   0   0   2     1003.94      955.50     11.56 o 
   1   0   2        0.90        3.66      1.03 o 
   2   0   2      136.49      139.45      3.85 o 
   3   0   2       88.79       92.78      3.54 o 
   4   0   2       28.66       35.10      4.04 o 
   5   0   2      322.11      298.51      7.69 o 
   6   0   2      131.27      129.54      5.58 o 
   7   0   2      160.86      157.82      6.57 o 
   8   0   2        4.06        2.04      1.75 o 
   9   0   2       58.93       49.26      6.36 o 
  10   0   2        1.91        4.99      3.08 o 
  11   0   2       22.74       23.51     16.34 o 
  12   0   2        0.15        7.73      5.36 o 
  13   0   2        9.23        2.08      5.57 o 
 -12   1   2        1.25       -2.57      2.57 o 
 -11   1   2        0.01        2.64      2.59 o 
 -10   1   2       78.62       83.72     13.79 o 
  -9   1   2       17.48       20.47      4.58 o 
  -8   1   2      117.60      121.30      6.37 o 
  -7   1   2      143.42      139.77      6.35 o 
  -6   1   2      247.20      257.52      8.09 o 
  -5   1   2      611.88      638.26     12.49 o 
  -4   1   2      812.46      890.32     14.25 o 
  -3   1   2      197.71      228.23      7.08 o 
  -2   1   2      274.16      269.67      5.74 o 
  -1   1   2      540.85      547.29      9.69 o 
   0   1   2     3098.92     3014.13     30.70 o 
   1   1   2       81.35       75.71      2.57 o 
   2   1   2     1094.95     1026.33     12.95 o 
   3   1   2       28.17       30.02      2.22 o 
   4   1   2        4.01        3.63      1.22 o 
   5   1   2      285.88      276.64      7.26 o 
   6   1   2      537.96      517.02     11.11 o 
   7   1   2       25.38       25.93      3.15 o 
   8   1   2       51.59       61.24      4.86 o 
   9   1   2       11.87       17.92      4.59 o 
  10   1   2        3.70       -2.58      4.49 o 
  11   1   2        6.18        9.12      5.21 o 
  12   1   2        1.76        1.71      5.66 o 
  13   1   2        2.84        8.28      7.98 o 
 -12   2   2       14.47       26.90      7.62 o 
 -11   2   2       35.11       42.04     10.16 o 
 -10   2   2       10.60        5.99      3.99 o 
  -9   2   2       46.46       49.88      5.14 o 
  -8   2   2        2.70       -1.89      2.03 o 
  -7   2   2       16.13       19.07      3.73 o 
  -6   2   2       16.84       12.96      2.69 o 
  -5   2   2       14.72       13.51      2.37 o 
  -4   2   2        8.77        3.79      1.27 o 
  -3   2   2     1414.52     1448.31     19.00 o 
  -2   2   2      319.19      291.84      6.81 o 
  -1   2   2     2563.70     2371.01     29.23 o 
   0   2   2     1435.11     1402.65     16.29 o 
   1   2   2     1640.25     1607.80     18.21 o 
   2   2   2      707.00      711.69     10.32 o 
   3   2   2      300.64      301.20      6.40 o 
   4   2   2      304.76      295.68      6.82 o 
   5   2   2       18.37       11.10      1.74 o 
   6   2   2       16.30       20.41      3.44 o 
   7   2   2       50.48       47.00      3.42 o 
   8   2   2        3.83        7.81      3.24 o 
   9   2   2      234.45      246.43     12.49 o 
  10   2   2        2.76        2.95      3.34 o 
  11   2   2       59.75       65.74      8.73 o 
  12   2   2        4.19        0.01      4.59 o 
  13   2   2       14.44        8.62      8.28 o 
 -11   3   2        2.87        7.25      5.44 o 
 -10   3   2        0.11       -1.58      1.58 o 
  -9   3   2        0.97       -0.59      2.39 o 
  -8   3   2       73.71       70.27      6.13 o 
  -7   3   2      106.13       99.66      6.22 o 
  -6   3   2      187.23      194.88      8.40 o 
  -5   3   2      417.54      427.89     10.53 o 
  -4   3   2      251.81      252.10      8.41 o 
  -3   3   2      497.91      573.58     10.65 o 
  -2   3   2      452.15      485.08      8.87 o 
  -1   3   2      815.93      807.53     11.83 o 
   0   3   2      224.08      226.71      5.44 o 
   1   3   2      664.06      620.36     10.22 o 
   2   3   2      483.95      505.14      9.09 o 
   3   3   2       41.00       45.47      4.92 o 
   4   3   2      377.77      385.92      7.73 o 
   5   3   2       18.24       17.55      2.60 o 
   6   3   2       23.36       26.09      2.01 o 
   7   3   2        5.00        7.98      3.16 o 
   8   3   2      284.57      282.01     12.91 o 
   9   3   2        0.96       -2.26      2.95 o 
  10   3   2       70.35       89.98     14.81 o 
  11   3   2        2.90        0.75      3.78 o 
  12   3   2        0.52        0.76      4.15 o 
  13   3   2        5.18       18.61     12.69 o 
 -10   4   2       24.16       26.32      5.88 o 
  -9   4   2       36.08       37.37      4.89 o 
  -8   4   2       51.77       58.87      5.63 o 
  -7   4   2       35.82       40.00      4.44 o 
  -6   4   2      183.67      171.54      8.16 o 
  -5   4   2       49.50       55.16      4.36 o 
  -4   4   2        0.01        0.58      1.18 o 
  -3   4   2      270.91      264.38      7.40 o 
  -2   4   2        0.04       -0.61      1.01 o 
  -1   4   2     1296.87     1350.88     18.68 o 
   0   4   2      136.11      125.13      4.68 o 
   1   4   2      512.32      490.98      9.94 o 
   2   4   2        6.69        3.51      1.30 o 
   3   4   2     1510.58     1606.19     21.27 o 
   4   4   2      205.28      219.85      5.88 o 
   5   4   2       20.29       19.27      4.35 o 
   6   4   2       70.84       70.09      6.97 o 
   7   4   2        2.92        2.61      2.43 o 
   8   4   2      233.47      226.89     14.65 o 
   9   4   2       65.82       66.71      8.46 o 
  10   4   2        2.25        4.62      4.06 o 
  11   4   2       19.37       18.37      5.69 o 
  12   4   2       12.22       11.75      5.34 o 
  13   4   2       32.66       40.49      8.63 o 
  -9   5   2        1.50        0.08      3.18 o 
  -8   5   2        2.15        0.54      1.59 o 
  -7   5   2        3.09        3.23      1.87 o 
  -6   5   2      262.11      260.42      9.25 o 
  -5   5   2       49.44       53.41      4.70 o 
  -4   5   2       17.07       18.01      2.82 o 
  -3   5   2       44.60       56.49      4.16 o 
  -2   5   2      539.29      563.59     13.02 o 
  -1   5   2      174.12      200.02      6.77 o 
   0   5   2        4.94        3.82      1.42 o 
   1   5   2       26.16       21.63      3.78 o 
   2   5   2      257.21      260.05      7.65 o 
   3   5   2      958.53      950.97     18.16 o 
   4   5   2      470.40      485.22     10.15 o 
   5   5   2        1.16        0.08      0.87 o 
   6   5   2        0.12       -0.02      2.73 o 
   7   5   2       31.18       37.72      6.44 o 
   8   5   2       11.94        9.32      4.18 o 
   9   5   2       34.33       35.71      8.13 o 
  10   5   2        8.82       10.67      5.20 o 
  11   5   2        1.59       -1.81      4.06 o 
  12   5   2        2.20        1.56      4.40 o 
 -10   6   2        6.63       15.63      8.57 o 
  -9   6   2       16.61        9.98      9.31 o 
  -8   6   2        1.88        2.58      6.63 o 
  -7   6   2       31.54       38.00      4.49 o 
  -6   6   2      115.35      101.43      6.22 o 
  -5   6   2       57.18       54.12      5.13 o 
  -4   6   2       72.09       72.74      5.40 o 
  -3   6   2      119.52      116.01      5.89 o 
  -2   6   2       29.64       32.46      3.79 o 
  -1   6   2        1.02        2.13      1.66 o 
   0   6   2        3.73        3.87      1.49 o 
   1   6   2      303.43      287.93      8.93 o 
   2   6   2      257.19      273.74     11.13 o 
   3   6   2       10.73       11.78      2.13 o 
   4   6   2        7.52        5.58      1.84 o 
   5   6   2      293.43      312.04     13.87 o 
   6   6   2      157.10      136.00     10.64 o 
   7   6   2       43.06       42.28      7.36 o 
   8   6   2      100.01      100.00     10.46 o 
   9   6   2        0.07        3.06      5.84 o 
  10   6   2        9.30        5.91      6.84 o 
  11   6   2        4.11        3.93      4.49 o 
  12   6   2        0.74        3.83      4.67 o 
 -10   7   2        3.20        0.97      6.39 o 
  -9   7   2        1.67        0.15      7.44 o 
  -8   7   2       17.02       27.37     10.48 o 
  -7   7   2       12.97       16.25      8.13 o 
  -6   7   2        3.42        3.27      2.77 o 
  -5   7   2        5.10       -0.89      3.07 o 
  -4   7   2      274.66      279.91     11.79 o 
  -3   7   2      135.13      137.52      6.86 o 
  -2   7   2        0.05        1.78      1.58 o 
  -1   7   2       69.44       71.88      5.57 o 
   0   7   2       47.47       50.13      4.70 o 
   1   7   2        7.09        7.43      2.11 o 
   2   7   2        1.39        1.86      1.62 o 
   3   7   2       22.23       23.68      3.96 o 
   4   7   2      131.09      132.25      6.25 o 
   5   7   2      146.73      154.59     10.50 o 
   6   7   2      204.24      192.65     11.97 o 
   7   7   2       12.52        9.56      4.49 o 
   8   7   2       36.46       31.29      6.81 o 
   9   7   2        0.01        0.98      3.41 o 
  10   7   2        2.50        4.97      4.55 o 
  11   7   2        2.43       -2.26      5.16 o 
  12   7   2        4.58        1.32      4.71 o 
  -9   8   2       55.06       80.35     17.05 o 
  -8   8   2        3.92        1.00      9.12 o 
  -7   8   2        4.96       -4.38      6.34 o 
  -6   8   2       10.47        7.48      6.98 o 
  -5   8   2        1.44       -3.69      5.49 o 
  -4   8   2      146.03      146.97     10.36 o 
  -3   8   2        0.12        2.72      2.51 o 
  -2   8   2       30.56       30.26      4.24 o 
  -1   8   2       15.03       20.73      4.38 o 
   0   8   2        2.17        4.62      2.44 o 
   1   8   2        1.61        2.34      1.90 o 
   2   8   2        1.17        1.99      2.02 o 
   3   8   2      145.19      156.49     10.61 o 
   4   8   2      132.11      148.65     20.65 o 
   5   8   2       78.88       87.74      9.76 o 
   6   8   2       48.42       46.70     10.93 o 
   7   8   2       80.00       70.36      9.65 o 
   8   8   2        0.25        3.62      4.36 o 
   9   8   2        0.27        0.69      4.00 o 
  10   8   2        2.44       -1.68      4.57 o 
  11   8   2        0.97       -0.03      6.62 o 
  -8   9   2        6.11        0.31      8.07 o 
  -7   9   2        0.51       -1.84      8.90 o 
  -6   9   2       23.13       37.46     13.19 o 
  -5   9   2        3.28        0.85      6.11 o 
  -4   9   2        0.46        2.05      5.84 o 
  -3   9   2       50.48       36.38      4.76 o 
  -2   9   2      277.91      280.72     10.97 o 
  -1   9   2       38.74       37.84      5.20 o 
   0   9   2        0.62        4.44      2.78 o 
   1   9   2       63.93       68.51      6.53 o 
   2   9   2        1.78        0.25      2.65 o 
   3   9   2       62.97       68.64      6.03 o 
   4   9   2       19.45       18.04      5.07 o 
   5   9   2       24.74       24.30      5.74 o 
   6   9   2       15.52       12.28      5.10 o 
   7   9   2      228.22      244.94     15.58 o 
   8   9   2       94.04       71.12     10.34 o 
   9   9   2        0.99        6.72      4.35 o 
  10   9   2        0.63       -5.21      8.23 o 
  -7  10   2       59.26       82.00     18.72 o 
  -6  10   2        1.64       -1.37      7.52 o 
  -5  10   2        1.16       -2.56      6.53 o 
  -4  10   2        0.75       -5.09      5.55 o 
  -3  10   2        1.87        2.38      5.65 o 
  -2  10   2      112.78      127.68     22.52 o 
  -1  10   2        1.65       -2.33      2.33 o 
   0  10   2        6.68       10.30      4.78 o 
   1  10   2        3.12        5.53      2.57 o 
   2  10   2        4.93        1.79      2.86 o 
   3  10   2       15.02       16.04      4.97 o 
   4  10   2       16.74        6.10      3.84 o 
   5  10   2        3.04        1.69      3.44 o 
   6  10   2       31.17       23.49      6.23 o 
   7  10   2        0.06       -0.57      4.29 o 
   8  10   2        9.97       18.08      5.67 o 
   9  10   2        0.63        0.55      4.85 o 
  10  10   2        0.48        6.61      9.82 o 
  -5  11   2        3.05        0.14      6.72 o 
  -4  11   2       13.54       22.78      9.21 o 
  -3  11   2       14.57       35.25     11.32 o 
  -2  11   2        0.85        7.36      6.48 o 
  -1  11   2       82.02       92.99     16.47 o 
   0  11   2       86.51      101.77      7.66 o 
   1  11   2        2.02        3.31      4.33 o 
   2  11   2       17.60       16.92      4.51 o 
   3  11   2       75.94       70.96      9.20 o 
   4  11   2        4.46        6.33      5.25 o 
   5  11   2        0.00        8.48      3.73 o 
   6  11   2        0.21        1.73      4.28 o 
   7  11   2        1.19        6.96      4.07 o 
   8  11   2        5.11       -2.02      4.17 o 
  -4  12   2        1.88        2.96      8.88 o 
  -3  12   2        3.19        4.64      8.08 o 
  -2  12   2        0.04        4.42      7.65 o 
  -1  12   2        3.27        2.86      6.31 o 
   0  12   2       51.04       75.55     15.05 o 
   1  12   2        9.15       10.48      5.68 o 
   2  12   2        0.09        0.35      4.06 o 
   3  12   2        6.59        8.83      4.20 o 
   4  12   2        3.63       16.87      4.69 o 
   5  12   2        5.96        5.75      3.83 o 
   6  12   2        4.66        7.98      4.73 o 
   7  12   2        0.01        7.86      4.01 o 
  -1  13   2       16.10       17.25      8.25 o 
   0  13   2       11.97       17.19      8.03 o 
   3  13   2        7.46       14.06      4.61 o 
   4  13   2        0.83        3.11      4.48 o 
  -1 -12   3       11.47        8.27     10.83 o 
   0 -12   3        0.03       -4.46      4.46 o 
  -5 -11   3        7.49       11.20      6.35 o 
  -4 -11   3        9.62       11.32      6.14 o 
  -3 -11   3       13.50       18.42      6.68 o 
  -1 -11   3        0.26        5.83      9.83 o 
   0 -11   3       53.55       52.42      9.20 o 
   1 -11   3       10.57        8.94      5.47 o 
   2 -11   3        4.52       -1.54      5.28 o 
   3 -11   3        1.82        2.28      5.51 o 
   4 -11   3        7.20        8.12      5.47 o 
  -7 -10   3        0.55        2.26      4.75 o 
  -6 -10   3        2.11        6.60      5.91 o 
  -5 -10   3        3.23       -3.92      3.92 o 
  -4 -10   3        8.49       13.50      6.22 o 
  -3 -10   3       37.15       27.46      8.87 o 
  -2 -10   3        0.40       -4.45      4.45 o 
  -1 -10   3        0.62        2.67      2.86 o 
   0 -10   3       13.84       13.36      5.35 o 
   1 -10   3       11.80        8.79      4.89 o 
   2 -10   3        9.04        5.05      4.59 o 
   3 -10   3        6.31        3.21      5.01 o 
   4 -10   3       20.52       21.23      6.62 o 
   5 -10   3       13.51       21.37      8.96 o 
   6 -10   3       11.52       11.86      5.04 o 
  -8  -9   3       12.32       20.84      7.04 o 
  -7  -9   3       10.84        4.75      4.64 o 
  -6  -9   3        4.15       -0.12      4.90 o 
  -5  -9   3       29.60       33.99     16.18 o 
  -4  -9   3       36.75       41.68      7.66 o 
  -3  -9   3        1.99       -0.53      4.48 o 
  -2  -9   3       15.50       19.69      8.35 o 
  -1  -9   3      117.50      138.58     15.50 o 
   0  -9   3       13.63       20.44      6.03 o 
   1  -9   3        1.59       -2.18      2.91 o 
   2  -9   3       78.92       84.59     20.78 o 
   3  -9   3        5.09       -1.65      6.34 o 
   4  -9   3        0.04       -0.73      3.98 o 
   5  -9   3        0.28        0.35      3.92 o 
   6  -9   3       18.63       14.62      5.48 o 
   7  -9   3        9.67        4.58      4.05 o 
  -9  -8   3        0.28        1.01      4.73 o 
  -8  -8   3        0.00       -3.92      5.05 o 
  -7  -8   3       33.01       29.56      7.46 o 
  -6  -8   3        5.11       -2.73      3.79 o 
  -5  -8   3       20.48       25.84      6.97 o 
  -4  -8   3        3.33        1.55      4.06 o 
  -3  -8   3       35.05       41.71      7.08 o 
  -2  -8   3       19.99       18.77      5.47 o 
  -1  -8   3        5.62        5.06      3.22 o 
   0  -8   3        4.78        6.09      6.05 o 
   1  -8   3        9.65        5.53      3.51 o 
   2  -8   3       49.48       48.06      7.62 o 
   3  -8   3        0.93        6.08      7.07 o 
   4  -8   3        5.59        6.51      7.43 o 
   5  -8   3       10.42       12.87      5.41 o 
   6  -8   3       99.75      109.12     11.58 o 
   7  -8   3       35.67       30.18      6.97 o 
   8  -8   3        4.44       12.53      5.20 o 
 -10  -7   3        1.89        4.58      4.71 o 
  -9  -7   3        2.71       -6.15      6.15 o 
  -8  -7   3        3.25        0.67      4.79 o 
  -7  -7   3        5.73       -2.32      3.62 o 
  -6  -7   3      121.06      119.26     13.09 o 
  -5  -7   3        1.98        0.30      3.75 o 
  -4  -7   3        6.26        6.11      4.14 o 
  -3  -7   3       22.92       24.90      3.78 o 
  -2  -7   3      120.82      121.51      7.34 o 
  -1  -7   3       94.18       78.68      6.69 o 
   0  -7   3       92.84       97.34      9.02 o 
   1  -7   3      217.12      221.22     18.71 o 
   2  -7   3       63.69       61.79      8.09 o 
   3  -7   3        0.53       -0.89      2.70 o 
   4  -7   3       79.31       70.95      8.65 o 
   5  -7   3       14.11        6.65      3.98 o 
   6  -7   3       20.72       14.90      5.34 o 
   7  -7   3        0.00        0.37      4.04 o 
   8  -7   3        3.57        4.93      6.89 o 
   9  -7   3        6.15       10.68      6.07 o 
 -11  -6   3        1.89        3.54      4.97 o 
 -10  -6   3        3.32        6.72      5.16 o 
  -9  -6   3        6.54        8.41      5.27 o 
  -8  -6   3        5.06        5.50      4.75 o 
  -7  -6   3        2.30       -3.36      3.36 o 
  -6  -6   3       41.95       32.83      6.73 o 
  -5  -6   3      215.12      183.40     16.60 o 
  -4  -6   3        4.41        2.90      2.16 o 
  -3  -6   3        9.83       11.19      2.69 o 
  -2  -6   3        9.42        7.12      2.56 o 
  -1  -6   3       22.96       25.35      3.62 o 
   0  -6   3       99.18       95.75      7.64 o 
   1  -6   3       87.22       81.76     11.50 o 
   2  -6   3      126.79      142.74     10.15 o 
   3  -6   3       53.69       53.59      7.11 o 
   4  -6   3       68.12       68.92      7.89 o 
   5  -6   3       28.85       29.09      5.98 o 
   6  -6   3        0.08        0.77      3.37 o 
   7  -6   3        2.09        2.07      3.99 o 
   8  -6   3       63.61       60.03      8.96 o 
   9  -6   3       54.58       70.89      9.76 o 
  10  -6   3       14.15       15.18      8.84 o 
 -11  -5   3        0.43       -3.16      9.49 o 
 -10  -5   3        3.03       -0.55      4.38 o 
  -9  -5   3       41.52       30.68      7.17 o 
  -8  -5   3        1.03       -3.67      3.67 o 
  -7  -5   3       22.05       19.27      5.55 o 
  -6  -5   3        3.77        0.05      3.51 o 
  -5  -5   3       39.90       32.70      6.23 o 
  -4  -5   3      223.34      234.76      8.02 o 
  -3  -5   3       50.82       50.49      4.40 o 
  -2  -5   3       11.62        7.74      2.16 o 
  -1  -5   3       94.21       91.87      5.24 o 
   0  -5   3      440.77      454.11     10.71 o 
   1  -5   3      178.03      169.26      5.69 o 
   2  -5   3      217.31      225.91     10.51 o 
   3  -5   3       46.84       41.18      5.85 o 
   4  -5   3       17.16        9.32      3.46 o 
   5  -5   3       15.03       10.08      3.84 o 
   6  -5   3      152.03      146.85     10.28 o 
   7  -5   3        8.33        9.88      4.34 o 
   8  -5   3      107.17      126.36     14.68 o 
   9  -5   3        0.50       -2.30      3.73 o 
  10  -5   3        3.80        0.59      3.70 o 
  11  -5   3        0.64       -2.92      2.92 o 
 -11  -4   3        0.88        4.91      4.99 o 
 -10  -4   3        0.10        1.60      4.61 o 
  -9  -4   3        8.84        4.10      4.43 o 
  -8  -4   3        3.16        4.57      3.98 o 
  -7  -4   3        1.10       -3.17      3.17 o 
  -6  -4   3       30.91       18.98      4.89 o 
  -5  -4   3        0.32        0.17      0.76 o 
  -4  -4   3      199.50      212.27      7.09 o 
  -3  -4   3      157.70      150.34      6.04 o 
  -2  -4   3        3.55        4.30      1.49 o 
  -1  -4   3        6.46        5.66      1.80 o 
   0  -4   3       30.12       28.64      2.92 o 
   1  -4   3       18.21       23.59      2.59 o 
   2  -4   3      330.36      308.57     11.37 o 
   3  -4   3      155.67      142.24      7.95 o 
   4  -4   3      502.69      493.89     15.40 o 
   5  -4   3       18.88       23.16      4.45 o 
   6  -4   3      186.61      166.90     10.08 o 
   7  -4   3      155.19      163.64     10.83 o 
   8  -4   3       34.83       29.14      6.02 o 
   9  -4   3        4.54        5.24      5.20 o 
  10  -4   3        6.18        5.79      3.56 o 
  11  -4   3       39.41       40.33      6.57 o 
 -12  -3   3        2.11       -2.80      3.78 o 
 -11  -3   3        2.63        4.34      3.82 o 
 -10  -3   3       23.73       38.61      9.45 o 
  -9  -3   3       10.15        5.84      4.20 o 
  -8  -3   3       24.03       22.27      5.67 o 
  -7  -3   3      132.75      136.73     10.75 o 
  -6  -3   3       43.24       43.77      6.45 o 
  -5  -3   3        4.95        4.53      1.29 o 
  -4  -3   3        0.30        1.50      1.23 o 
  -3  -3   3      357.42      373.31      9.06 o 
  -2  -3   3      570.34      530.42     10.82 o 
  -1  -3   3       40.61       38.02      3.09 o 
   0  -3   3        0.65       -0.79      1.17 o 
   1  -3   3      566.31      568.67      9.75 o 
   2  -3   3     1507.05     1591.46     27.41 o 
   3  -3   3       63.10       81.50      6.17 o 
   4  -3   3       43.32       51.84      6.42 o 
   5  -3   3       61.32       59.99      6.05 o 
   6  -3   3       12.60       19.11      4.13 o 
   7  -3   3        0.29       -2.39      2.39 o 
   8  -3   3      108.27       91.75      9.00 o 
   9  -3   3        3.37        3.30      3.05 o 
  10  -3   3       27.62       27.07      6.07 o 
  11  -3   3        5.99        9.19      5.71 o 
  12  -3   3       13.32       23.99      6.75 o 
 -12  -2   3        6.96        4.98      3.42 o 
 -11  -2   3       32.65       32.69      6.75 o 
 -10  -2   3       10.29       12.89      4.98 o 
  -9  -2   3        0.23        0.36      3.24 o 
  -8  -2   3        3.73        2.59      4.44 o 
  -7  -2   3      111.34      120.22     12.37 o 
  -6  -2   3       35.94       39.25      3.02 o 
  -5  -2   3        1.35        3.97      1.10 o 
  -4  -2   3        4.17        1.87      1.35 o 
  -3  -2   3       87.72       88.41      4.21 o 
  -2  -2   3      727.56      758.59     12.80 o 
  -1  -2   3        0.59        2.25      1.13 o 
   0  -2   3        0.64        1.33      1.17 o 
   1  -2   3      140.25      125.99      4.62 o 
   2  -2   3       38.92       31.52      3.71 o 
   3  -2   3      102.68      109.63      6.11 o 
   4  -2   3      361.40      342.69      7.76 o 
   5  -2   3       33.65       32.26      2.72 o 
   6  -2   3      203.74      214.94      7.08 o 
   7  -2   3       19.15       23.51      3.13 o 
   8  -2   3      276.30      289.09     13.19 o 
   9  -2   3      134.07      158.02     10.91 o 
  10  -2   3       78.69       79.94      8.90 o 
  11  -2   3        2.70       -2.57      3.64 o 
  12  -2   3       12.00       -3.91      4.41 o 
 -12  -1   3        0.36       -2.75      2.95 o 
 -11  -1   3       32.57       38.43      6.97 o 
 -10  -1   3       11.76        8.21      3.75 o 
  -9  -1   3        4.47        4.21      3.61 o 
  -8  -1   3        5.43        7.30      3.80 o 
  -7  -1   3        3.11        2.86      1.30 o 
  -6  -1   3       38.36       40.07      3.54 o 
  -5  -1   3      160.28      150.28      5.72 o 
  -4  -1   3      228.25      228.28      6.76 o 
  -3  -1   3      108.09      102.28      6.16 o 
  -2  -1   3       13.29       20.50      3.24 o 
  -1  -1   3      530.75      555.84      9.69 o 
   0  -1   3     1288.78     1270.00     20.15 o 
   1  -1   3      227.27      226.22      6.68 o 
   2  -1   3       82.58       82.98      3.14 o 
   3  -1   3       65.69       71.46      3.29 o 
   4  -1   3     2612.70     2795.83     83.01 o 
   5  -1   3      111.05      136.19      5.25 o 
   6  -1   3       31.74       30.35      3.47 o 
   7  -1   3      148.77      148.56      6.57 o 
   8  -1   3        0.27        0.61      1.74 o 
   9  -1   3        0.04       -1.65      1.75 o 
  10  -1   3        2.43       -0.73      3.50 o 
  11  -1   3       12.73       15.55      6.82 o 
  12  -1   3        0.75       -3.92      3.92 o 
 -12   0   3        2.90        1.01      6.18 o 
 -11   0   3        0.58        3.80      3.30 o 
 -10   0   3        3.36       -1.17      2.70 o 
  -9   0   3       27.50       31.04      6.23 o 
  -8   0   3       62.37       67.32      7.73 o 
  -7   0   3        0.46        1.57      1.30 o 
  -6   0   3        6.13        4.54      1.45 o 
  -5   0   3      467.71      465.99     17.04 o 
  -4   0   3      486.10      511.26     10.57 o 
  -3   0   3      104.03      102.86      7.09 o 
  -2   0   3        0.39        0.12      0.94 o 
  -1   0   3        6.00        7.30      1.39 o 
   0   0   3     2095.57     2147.16     28.23 o 
   1   0   3      118.73      112.28      4.25 o 
   2   0   3      161.24      161.06      4.55 o 
   3   0   3     1405.96     1396.68     18.06 o 
   4   0   3      463.23      455.49      9.22 o 
   5   0   3      124.42      129.55      5.17 o 
   6   0   3       42.21       34.35      3.47 o 
   7   0   3      107.47      110.24      5.65 o 
   8   0   3       10.98        7.91      2.34 o 
   9   0   3        9.71        6.04      2.92 o 
  10   0   3       34.63       27.69      5.17 o 
  11   0   3       79.78       86.69     13.94 o 
  12   0   3       26.49       44.14     10.79 o 
  13   0   3        2.62        4.57      5.21 o 
 -12   1   3        0.85        3.49      7.78 o 
 -11   1   3       17.08       14.14      5.27 o 
 -10   1   3        7.27        9.75      6.66 o 
  -9   1   3       81.91       86.02      8.60 o 
  -8   1   3        0.98        1.88      1.42 o 
  -7   1   3       84.74       83.72      5.32 o 
  -6   1   3        2.04        1.41      1.35 o 
  -5   1   3        1.52        3.43      1.78 o 
  -4   1   3      605.28      620.29     11.96 o 
  -3   1   3      193.10      190.20      5.71 o 
  -2   1   3       40.73       35.06      2.36 o 
  -1   1   3      960.21      922.55     12.29 o 
   0   1   3        9.55        8.32      1.21 o 
   1   1   3     1261.44     1278.61     15.54 o 
   2   1   3      914.49      861.38     12.25 o 
   3   1   3        8.59       10.01      1.57 o 
   4   1   3      486.91      509.71     10.43 o 
   5   1   3      308.55      338.03      8.41 o 
   6   1   3     1425.62     1432.62     21.21 o 
   7   1   3       67.90       74.45      4.72 o 
   8   1   3        3.77        3.52      1.67 o 
   9   1   3       17.33       20.60      4.62 o 
  10   1   3        8.10        7.88      3.96 o 
  11   1   3        9.96        3.92      3.68 o 
  12   1   3        0.78       -2.54      3.35 o 
  13   1   3        6.77       13.38      6.50 o 
 -12   2   3        1.64       -1.04      5.99 o 
 -11   2   3       12.35       30.30      9.54 o 
 -10   2   3       26.00       19.07      7.69 o 
  -9   2   3        9.45       19.09      5.37 o 
  -8   2   3        6.77        5.85      2.08 o 
  -7   2   3       36.20       32.16      3.91 o 
  -6   2   3       12.59        7.04      2.05 o 
  -5   2   3       69.45       79.08      4.56 o 
  -4   2   3        9.45        4.13      1.52 o 
  -3   2   3     1519.26     1591.93     20.72 o 
  -2   2   3      345.75      338.98     10.59 o 
  -1   2   3      165.81      170.48      8.53 o 
   0   2   3      482.51      476.71     11.54 o 
   1   2   3       52.44       58.28      2.42 o 
   2   2   3     1350.91     1395.14     17.50 o 
   3   2   3        6.85        9.20      1.54 o 
   4   2   3      232.40      227.33      6.30 o 
   5   2   3      327.36      321.63      8.97 o 
   6   2   3      923.40      958.96     16.29 o 
   7   2   3        0.24        2.80      1.22 o 
   8   2   3       15.55       22.14      4.63 o 
   9   2   3       32.98       35.02      9.10 o 
  10   2   3       39.73       41.48      6.72 o 
  11   2   3        0.01       -2.13      3.11 o 
  12   2   3        0.77       -2.68      4.08 o 
  13   2   3       10.64       15.05      7.35 o 
 -11   3   3        4.47       23.42      8.40 o 
 -10   3   3       12.41       10.19      5.30 o 
  -9   3   3        4.05        5.72      1.74 o 
  -8   3   3       13.46       11.98      5.47 o 
  -7   3   3       51.82       49.34      4.75 o 
  -6   3   3        5.73        7.17      1.79 o 
  -5   3   3       94.71      116.05      5.42 o 
  -4   3   3      312.21      299.51      7.91 o 
  -3   3   3       20.53       38.08      2.46 o 
  -2   3   3     1392.23     1427.05     18.10 o 
  -1   3   3        0.14        0.93      0.53 o 
   0   3   3       23.17       19.03      2.02 o 
   1   3   3      611.00      590.75      9.89 o 
   2   3   3      445.51      442.44      8.64 o 
   3   3   3      530.34      589.82     11.71 o 
   4   3   3        5.82        1.47      2.74 o 
   5   3   3      204.40      205.22      6.20 o 
   6   3   3       44.28       53.47      3.43 o 
   7   3   3       44.26       42.86      5.92 o 
   8   3   3      163.29      158.08      9.64 o 
   9   3   3       26.13       22.82      5.01 o 
  10   3   3        1.48       -0.56      3.67 o 
  11   3   3        3.45        6.08      4.76 o 
  12   3   3        0.11       -3.77      3.77 o 
  13   3   3        1.64        3.95      4.47 o 
 -11   4   3       25.86       52.25     10.77 o 
 -10   4   3        4.38       -0.68      2.11 o 
  -9   4   3       54.78       53.13      8.31 o 
  -8   4   3      240.32      234.02     12.59 o 
  -7   4   3       22.03       21.53      2.98 o 
  -6   4   3       11.35        9.38      2.99 o 
  -5   4   3      152.48      148.43     15.36 o 
  -4   4   3       54.75       55.34      3.88 o 
  -3   4   3       20.51       19.00      3.73 o 
  -2   4   3      483.78      526.04      9.73 o 
  -1   4   3     1179.63     1250.82     19.80 o 
   0   4   3       59.30       54.40      2.94 o 
   1   4   3       10.03        7.53      2.37 o 
   2   4   3     1135.14     1226.18     17.92 o 
   3   4   3       20.04       17.43      2.30 o 
   4   4   3       93.38       92.20      4.24 o 
   5   4   3       18.98       22.64      2.34 o 
   6   4   3       17.56       17.08      2.12 o 
   7   4   3       70.55       82.80      7.87 o 
   8   4   3      153.25      157.01     10.10 o 
   9   4   3        4.13        4.69      3.18 o 
  10   4   3        1.58        0.41      3.38 o 
  11   4   3       31.73       36.87      7.39 o 
  12   4   3       23.19       23.51      6.62 o 
  13   4   3        5.38        5.47      4.50 o 
 -10   5   3        0.08        2.97      2.69 o 
  -9   5   3       31.55       35.27      5.78 o 
  -8   5   3       12.89        7.50      2.82 o 
  -7   5   3        1.43        0.30      3.17 o 
  -6   5   3       42.55       37.84      4.46 o 
  -5   5   3       31.02       31.85      4.15 o 
  -4   5   3        1.53        1.25      1.46 o 
  -3   5   3        6.96        9.16      2.74 o 
  -2   5   3      303.23      304.81      7.98 o 
  -1   5   3        7.51        2.64      1.96 o 
   0   5   3      427.53      433.15      9.84 o 
   1   5   3        0.10        1.86      1.31 o 
   2   5   3      348.62      327.88      8.73 o 
   3   5   3       66.66       55.12      3.76 o 
   4   5   3      305.38      315.10      8.48 o 
   5   5   3        8.74        8.14      1.31 o 
   6   5   3       46.30       46.19      6.53 o 
   7   5   3       49.64       57.73      7.54 o 
   8   5   3       17.16       12.27      4.19 o 
   9   5   3       50.96       42.79      6.84 o 
  10   5   3       34.17       31.62      6.86 o 
  11   5   3        0.14       -2.32      3.14 o 
  12   5   3        1.35        3.06      3.72 o 
 -10   6   3        2.45        3.07      3.15 o 
  -9   6   3       51.49       54.17     11.14 o 
  -8   6   3        1.43       -0.89      3.34 o 
  -7   6   3       17.34       18.23      4.80 o 
  -6   6   3      407.95      396.18     17.25 o 
  -5   6   3       68.41       64.60      4.53 o 
  -4   6   3       85.79       81.81      5.14 o 
  -3   6   3      350.42      356.29     10.11 o 
  -2   6   3      201.43      197.62      7.07 o 
  -1   6   3       22.72       29.30      3.56 o 
   0   6   3      987.11     1028.38     21.34 o 
   1   6   3      562.09      615.31     13.30 o 
   2   6   3       26.69       32.19      3.54 o 
   3   6   3        1.59        1.17      2.61 o 
   4   6   3       38.05       44.20      4.32 o 
   5   6   3       14.75       19.97      2.93 o 
   6   6   3       55.27       61.38      7.66 o 
   7   6   3       52.02       52.89      7.39 o 
   8   6   3        5.42        7.24      3.92 o 
   9   6   3        0.21        2.11      3.41 o 
  10   6   3       64.80       61.71      9.29 o 
  11   6   3        0.00        2.68      4.20 o 
  12   6   3        2.48        7.85      5.05 o 
  -9   7   3        1.84       -1.47      3.52 o 
  -7   7   3       39.61       35.93      6.66 o 
  -6   7   3        4.80       11.30      7.80 o 
  -5   7   3        4.14        3.05      3.04 o 
  -4   7   3       69.03       69.61      8.78 o 
  -3   7   3        1.24        2.49      1.83 o 
  -2   7   3       32.25       33.02      8.39 o 
  -1   7   3      122.02      114.18      6.18 o 
   0   7   3        0.43       -0.69      2.01 o 
   1   7   3       87.46       87.32      5.45 o 
   2   7   3        1.67        2.77      2.73 o 
   3   7   3        0.11       -0.05      1.26 o 
   4   7   3       12.30        8.57      3.73 o 
   5   7   3      219.18      238.58     12.63 o 
   6   7   3       21.98       19.43      5.25 o 
   7   7   3        1.81        2.20      3.30 o 
   8   7   3        3.56        4.93      3.45 o 
   9   7   3       15.40       10.40      5.14 o 
  10   7   3        8.82       13.95     13.01 o 
  11   7   3        1.10        4.91      4.41 o 
  12   7   3        1.33        7.57      4.91 o 
  -9   8   3       22.83        2.58      3.65 o 
  -7   8   3       53.40       58.92     15.10 o 
  -6   8   3       19.65       20.10     10.19 o 
  -5   8   3        0.08        3.33      4.11 o 
  -4   8   3      186.42      192.36     12.80 o 
  -3   8   3       55.09       57.52     14.91 o 
  -2   8   3      166.84      151.34      7.43 o 
  -1   8   3      176.60      169.17      8.47 o 
   0   8   3      240.26      241.36     12.69 o 
   1   8   3       70.80       69.93      5.84 o 
   2   8   3      101.03      110.63      6.68 o 
   3   8   3       85.70       99.71      6.43 o 
   4   8   3       10.07        8.03      1.48 o 
   5   8   3       99.56      108.49     10.44 o 
   6   8   3       25.49       24.68      6.39 o 
   7   8   3        0.05        0.09      2.71 o 
   8   8   3        0.03       -1.19      3.13 o 
   9   8   3        1.52       -3.36      3.58 o 
  10   8   3        0.33       -3.01      4.24 o 
  11   8   3        0.24        3.80      7.20 o 
  -7   9   3        4.74        8.66     11.07 o 
  -6   9   3        3.80        3.18      8.26 o 
  -5   9   3       22.76       33.60     12.05 o 
  -4   9   3        9.13        4.27      2.86 o 
  -3   9   3        0.56        3.53      2.76 o 
  -2   9   3        4.92        2.72      2.90 o 
  -1   9   3        4.25        0.25      2.53 o 
   0   9   3      121.17      132.64      8.35 o 
   1   9   3      103.04      104.97     13.40 o 
   2   9   3       18.75       17.49      3.35 o 
   3   9   3        4.23        3.51      1.96 o 
   4   9   3       18.87       27.66      7.20 o 
   5   9   3       18.74       18.47      6.17 o 
   6   9   3        9.24       13.81      4.85 o 
   7   9   3       39.29       35.12      7.24 o 
   8   9   3        3.54        0.28      3.82 o 
   9   9   3        2.90        3.62      4.85 o 
  10   9   3        1.99        5.01      4.86 o 
  11   9   3        1.27        6.34      5.04 o 
  -7  10   3       34.19       54.18     17.40 o 
  -6  10   3        1.59       -3.59      7.66 o 
  -5  10   3       29.12       33.85     13.16 o 
  -4  10   3       11.72       11.99      7.70 o 
  -3  10   3        3.72        2.48      6.49 o 
  -2  10   3       47.31       45.17      7.83 o 
  -1  10   3       42.63       44.39      7.84 o 
   0  10   3       28.00       25.81      4.67 o 
   1  10   3       50.68       49.52      7.21 o 
   2  10   3       31.44       25.54      3.78 o 
   3  10   3      139.18      140.05      7.48 o 
   4  10   3       32.72       48.72      9.80 o 
   5  10   3       50.99       54.06      8.49 o 
   6  10   3        7.04       12.47      4.69 o 
   7  10   3        2.27        3.62      4.08 o 
   8  10   3        1.22       -1.30      3.68 o 
   9  10   3        2.78        1.77      8.06 o 
  10  10   3        2.51        5.25      4.96 o 
  -5  11   3       15.61        8.76      9.35 o 
  -4  11   3        0.75       -3.38      7.03 o 
  -3  11   3        0.17        0.99      7.08 o 
  -2  11   3        0.99       -2.19      6.09 o 
  -1  11   3        8.13        2.33      3.40 o 
   0  11   3        0.57       -2.42      4.70 o 
   1  11   3       16.13       17.53      4.76 o 
   2  11   3       16.65       12.53      4.40 o 
   3  11   3       28.70       20.32      6.43 o 
   4  11   3       27.13       34.86     12.91 o 
   5  11   3       47.27       52.51      8.20 o 
   6  11   3        2.67       16.63      5.22 o 
   7  11   3        3.98        6.38      4.24 o 
   8  11   3       17.40       23.68     13.29 o 
   9  11   3       28.03       16.62      5.08 o 
  -4  12   3        8.81       19.29     12.69 o 
  -3  12   3        4.88       -7.12      7.12 o 
  -2  12   3        0.12        4.04      8.19 o 
   1  12   3       18.70       40.70      6.09 o 
   3  12   3        1.95        1.22      2.99 o 
   4  12   3        4.03        3.93      3.79 o 
   5  12   3       22.73       17.02      5.51 o 
   6  12   3        0.64        5.79      6.09 o 
   7  12   3        0.12        8.37      4.55 o 
  -1  13   3        1.89        4.11      3.31 o 
   0  13   3        2.72       -0.67      3.33 o 
   3  13   3        0.17       -4.46      6.30 o 
   4  13   3       16.48       13.16      8.36 o 
   5  13   3        0.00        2.77      3.99 o 
  -4 -11   4        1.76        8.58      6.17 o 
  -3 -11   4        0.03       -0.52      4.87 o 
  -2 -11   4        7.88        4.78     10.26 o 
  -1 -11   4        0.47       -7.58      7.81 o 
   0 -11   4       15.90        7.27      5.21 o 
   1 -11   4        1.60       -3.64      3.64 o 
   2 -11   4       34.18       37.59      8.14 o 
   3 -11   4       13.78        5.61      5.35 o 
  -6 -10   4        2.96        7.43      5.70 o 
  -5 -10   4       20.03       26.08      8.78 o 
  -4 -10   4        5.36       18.53      9.05 o 
  -3 -10   4       29.57       19.87      8.01 o 
  -1 -10   4        4.15        2.68      3.66 o 
   0 -10   4        0.14       -0.34      3.30 o 
   1 -10   4        2.28       10.40      4.42 o 
   2 -10   4       16.66       24.32      8.50 o 
   3 -10   4        0.01       -2.06      4.13 o 
   4 -10   4        1.22        7.93      5.29 o 
   5 -10   4        1.82        9.57      5.83 o 
  -7  -9   4        5.16        1.33      4.73 o 
  -6  -9   4       11.73       10.08      4.69 o 
  -5  -9   4        3.32        5.35      6.51 o 
  -4  -9   4        4.54        6.19      6.37 o 
  -3  -9   4      132.27      129.12     19.37 o 
  -2  -9   4       27.72       28.16      5.32 o 
  -1  -9   4        0.58       -2.78      2.80 o 
   0  -9   4       19.33       19.89      5.88 o 
   1  -9   4       24.56       21.73      6.47 o 
   2  -9   4       42.60       43.40      8.38 o 
   3  -9   4        0.23        2.42      4.76 o 
   4  -9   4       35.81       42.73      8.05 o 
   5  -9   4        8.73       11.90      4.51 o 
   6  -9   4        0.03        3.03      4.04 o 
   7  -9   4       28.01       41.25      7.97 o 
  -9  -8   4       11.27        7.07      5.70 o 
  -8  -8   4        7.90        9.77      4.82 o 
  -7  -8   4        2.88        2.26      4.74 o 
  -6  -8   4        4.17        0.87      4.22 o 
  -5  -8   4        0.23        4.35      4.40 o 
  -4  -8   4        0.88        5.09      4.10 o 
  -3  -8   4       18.13       18.66      8.42 o 
  -2  -8   4       29.15       33.50      6.04 o 
  -1  -8   4        3.16        3.17      3.06 o 
   0  -8   4       74.92       76.13      9.37 o 
   1  -8   4       14.62       10.70      4.44 o 
   2  -8   4       20.06       23.98      6.08 o 
   3  -8   4        4.18       10.34      4.85 o 
   4  -8   4       81.94       77.84      9.96 o 
   5  -8   4        2.19        1.35      3.88 o 
   6  -8   4        0.03        2.33      7.76 o 
   7  -8   4       35.18       23.24      6.45 o 
   8  -8   4        0.62       -3.85      3.85 o 
  -9  -7   4        3.17        4.90      5.88 o 
  -8  -7   4        0.05       -4.53      4.53 o 
  -7  -7   4        5.25        3.35      4.72 o 
  -6  -7   4       28.80       28.20      9.08 o 
  -5  -7   4       16.02        5.16      4.43 o 
  -4  -7   4       22.04       20.89      5.61 o 
  -3  -7   4        1.72        2.95      1.96 o 
  -2  -7   4      101.80      108.89      6.89 o 
  -1  -7   4      221.05      236.40     12.36 o 
   0  -7   4      121.18      137.61     10.78 o 
   1  -7   4       21.05       20.54      5.06 o 
   2  -7   4      243.99      228.78     12.95 o 
   3  -7   4      280.46      300.36     14.81 o 
   4  -7   4       44.55       42.87      7.08 o 
   5  -7   4        3.50        2.36      3.81 o 
   6  -7   4       18.58       20.56      5.87 o 
   7  -7   4       11.67       10.30      7.01 o 
   8  -7   4        7.13        5.83      9.68 o 
   9  -7   4        7.71        1.98      3.91 o 
 -10  -6   4        1.64        0.32      4.06 o 
  -9  -6   4        0.23        2.99      4.70 o 
  -8  -6   4        0.92       -4.50      4.50 o 
  -7  -6   4       63.91       59.59      9.14 o 
  -6  -6   4        9.75       12.91      5.35 o 
  -5  -6   4       28.36       27.50      5.98 o 
  -4  -6   4        0.25       -0.95      3.15 o 
  -3  -6   4       38.38       39.37      4.55 o 
  -2  -6   4       44.63       45.53      4.73 o 
  -1  -6   4        0.49       -0.88      1.68 o 
   0  -6   4        0.01        0.75      2.52 o 
   1  -6   4        5.92        4.49      2.97 o 
   2  -6   4       73.24       68.81      7.89 o 
   3  -6   4        6.16        5.04      4.25 o 
   4  -6   4       42.85       53.00      7.46 o 
   5  -6   4       82.47       55.22      7.57 o 
   6  -6   4      107.61       93.40      9.71 o 
   7  -6   4        2.67        2.11      5.63 o 
   8  -6   4        4.94        1.10      4.29 o 
   9  -6   4       55.73       61.86      9.23 o 
  10  -6   4        9.01       17.58      8.71 o 
 -10  -5   4        0.26       -2.67      6.19 o 
  -9  -5   4       11.85        2.88      5.04 o 
  -8  -5   4       13.04       11.94      5.74 o 
  -7  -5   4       27.90       36.95      7.30 o 
  -6  -5   4        4.79        9.27      6.25 o 
  -5  -5   4       84.12       83.39      8.91 o 
  -4  -5   4       68.72       70.75      4.88 o 
  -3  -5   4       29.11       30.06      3.72 o 
  -2  -5   4        6.78       12.43      2.72 o 
  -1  -5   4        0.14       -0.41      1.62 o 
   0  -5   4      158.14      150.75      6.10 o 
   1  -5   4      119.49      103.45      8.16 o 
   2  -5   4      151.87      154.02      9.32 o 
   3  -5   4      296.95      304.32     13.04 o 
   4  -5   4      514.94      503.29     22.85 o 
   5  -5   4      525.44      502.13     27.71 o 
   6  -5   4        0.00       -1.11      2.75 o 
   7  -5   4       25.00       30.13     10.16 o 
   8  -5   4       27.89       24.97      5.89 o 
   9  -5   4       27.85       27.48      6.29 o 
  10  -5   4        2.62        3.27      4.27 o 
 -11  -4   4        0.33       -3.85      3.85 o 
 -10  -4   4        1.34        1.06      3.59 o 
  -9  -4   4        2.52       -0.01      4.00 o 
  -8  -4   4       46.07       42.74      7.69 o 
  -7  -4   4        6.74        0.20      3.56 o 
  -6  -4   4        0.71       -3.05      4.91 o 
  -5  -4   4       25.21       26.46      3.10 o 
  -4  -4   4      198.93      200.23      7.46 o 
  -3  -4   4      307.91      358.37     13.46 o 
  -2  -4   4       28.39       25.63      3.08 o 
  -1  -4   4       53.41       50.26      4.11 o 
   0  -4   4      125.40      113.16      5.73 o 
   1  -4   4      166.11      160.46      5.28 o 
   2  -4   4        6.47        3.06      2.53 o 
   3  -4   4       73.22       65.45      6.65 o 
   4  -4   4       26.64       18.88      4.17 o 
   5  -4   4      190.02      183.19     10.13 o 
   6  -4   4        1.57        1.36      2.74 o 
   7  -4   4      148.90      123.14     10.21 o 
   8  -4   4       14.30       14.99      6.17 o 
   9  -4   4       25.33       22.26      5.71 o 
  10  -4   4        3.34        4.89      4.32 o 
  11  -4   4       25.86       25.32      7.71 o 
 -11  -3   4        1.58       -0.27      7.05 o 
 -10  -3   4       10.20       12.77      4.98 o 
  -9  -3   4       43.79       42.05      7.52 o 
  -8  -3   4        6.76       -2.66      3.15 o 
  -7  -3   4       12.93       16.65      4.79 o 
  -6  -3   4        8.38        8.15      4.38 o 
  -5  -3   4       96.33       94.95      5.07 o 
  -4  -3   4      140.84      141.09      5.94 o 
  -3  -3   4       40.14       46.43      3.83 o 
  -2  -3   4      190.49      194.87     10.62 o 
  -1  -3   4      543.91      573.73     11.89 o 
   0  -3   4      172.11      186.38      7.00 o 
   1  -3   4      195.39      204.66      5.85 o 
   2  -3   4      812.09      774.55     18.25 o 
   3  -3   4        0.11        0.71      1.76 o 
   4  -3   4       27.86       27.16      4.63 o 
   5  -3   4       87.66       75.36      7.00 o 
   6  -3   4      556.89      552.85     17.66 o 
   7  -3   4      154.65      134.55     10.06 o 
   8  -3   4        4.15        5.15      3.73 o 
   9  -3   4       59.72       49.42      7.34 o 
  10  -3   4       71.01       69.09      8.92 o 
  11  -3   4       22.31       29.03      5.29 o 
  12  -3   4        0.15        7.57      4.46 o 
 -11  -2   4       18.17       17.88      4.60 o 
 -10  -2   4        6.43        6.42      4.01 o 
  -9  -2   4        6.34       -2.19      4.07 o 
  -8  -2   4        5.32        0.92      3.11 o 
  -7  -2   4       12.78       10.70      4.32 o 
  -6  -2   4       23.51       26.98      3.59 o 
  -5  -2   4       61.42       53.28      4.22 o 
  -4  -2   4        6.72        3.82      1.59 o 
  -3  -2   4        3.72        0.96      1.07 o 
  -2  -2   4      816.09      816.55     14.40 o 
  -1  -2   4      955.43     1009.21     15.95 o 
   0  -2   4        4.14        4.96      1.54 o 
   1  -2   4       13.37       19.77      2.16 o 
   2  -2   4      221.52      208.83      9.11 o 
   3  -2   4       13.54       18.16      3.41 o 
   4  -2   4       35.89       30.39      4.43 o 
   5  -2   4      104.21      109.28      6.41 o 
   6  -2   4       66.82       59.80      6.50 o 
   7  -2   4      267.37      257.25     15.94 o 
   8  -2   4       21.24       30.37      5.26 o 
   9  -2   4       26.78       15.71      5.42 o 
  10  -2   4       16.81       13.65      4.23 o 
  11  -2   4       43.95       37.35      9.50 o 
  12  -2   4        3.82       -4.14      4.14 o 
 -11  -1   4        9.83        6.17      3.85 o 
 -10  -1   4        8.22        7.84      3.60 o 
  -9  -1   4        0.07       -1.54      3.40 o 
  -8  -1   4       60.05       64.89      8.23 o 
  -7  -1   4       65.02       59.70      7.56 o 
  -6  -1   4       51.07       55.29      4.07 o 
  -5  -1   4       89.60       84.99      4.87 o 
  -4  -1   4       92.99       86.90      4.55 o 
  -3  -1   4      172.82      180.87      6.28 o 
  -2  -1   4      334.93      318.89      8.04 o 
  -1  -1   4       81.52       92.40      4.18 o 
   0  -1   4        2.30       -0.38      1.13 o 
   1  -1   4     2868.34     2955.31     36.91 o 
   2  -1   4      536.48      511.85      9.54 o 
   3  -1   4      179.74      183.17      6.30 o 
   4  -1   4      735.87      755.07     16.57 o 
   5  -1   4      172.74      173.08      5.95 o 
   6  -1   4       31.10       32.24      3.40 o 
   7  -1   4        0.42        2.88      1.71 o 
   8  -1   4      166.03      167.87     12.17 o 
   9  -1   4       21.08       22.91      4.49 o 
  10  -1   4       31.89       28.71      4.64 o 
  11  -1   4       17.20       10.23      5.48 o 
  12  -1   4       25.55       19.62      6.72 o 
 -10   0   4       44.75       38.12      7.35 o 
  -9   0   4       56.63       75.16      8.81 o 
  -8   0   4       14.52       10.92      6.27 o 
  -7   0   4       14.34       13.83      2.48 o 
  -6   0   4      127.72      123.15      6.40 o 
  -5   0   4        2.04        0.58      2.17 o 
  -4   0   4       34.58       31.00      3.24 o 
  -3   0   4      536.84      541.44     11.06 o 
  -2   0   4       71.58       69.74      3.65 o 
  -1   0   4      126.58      139.40      4.83 o 
   0   0   4     2053.62     1992.47     23.51 o 
   1   0   4        3.42        4.37      1.23 o 
   2   0   4       60.81       64.70      3.25 o 
   3   0   4      174.17      195.66      5.81 o 
   4   0   4       40.36       36.18      3.99 o 
   5   0   4        9.36        9.79      2.51 o 
   6   0   4        0.13        1.56      1.39 o 
   7   0   4        0.58       -0.03      1.56 o 
   8   0   4       69.90       71.29      9.80 o 
   9   0   4      110.11      115.98      6.88 o 
  10   0   4        2.09        3.61      3.70 o 
  11   0   4        1.97       -1.47      3.83 o 
  12   0   4       43.27       56.23     11.85 o 
 -11   1   4        1.98        6.36      6.99 o 
 -10   1   4        3.10        1.49      6.08 o 
  -9   1   4      124.22      129.84      9.20 o 
  -8   1   4        4.66        2.69      1.70 o 
  -7   1   4        8.12        4.37      1.92 o 
  -6   1   4       21.36       21.86      3.03 o 
  -5   1   4       30.36       28.52      3.30 o 
  -4   1   4      116.14      109.09      7.07 o 
  -3   1   4      226.03      252.04      8.13 o 
  -2   1   4      686.02      738.78     13.12 o 
  -1   1   4       19.57       27.86      2.24 o 
   0   1   4     1122.91     1123.98     21.91 o 
   1   1   4      493.70      546.46      9.35 o 
   2   1   4       59.91       52.31      3.09 o 
   3   1   4      440.67      448.98      9.17 o 
   4   1   4      494.19      511.52     10.50 o 
   5   1   4        6.85        6.28      1.66 o 
   6   1   4      493.15      493.21     11.84 o 
   7   1   4      155.07      157.32      6.59 o 
   8   1   4       79.10       87.80      6.48 o 
   9   1   4        0.76        2.20      2.56 o 
  10   1   4       38.22       51.22      7.24 o 
  11   1   4        2.62        4.01      5.36 o 
  12   1   4        8.67       12.04      6.48 o 
  13   1   4        1.97        0.18      4.32 o 
 -11   2   4       16.80       12.51      7.59 o 
 -10   2   4        0.05       -5.14      5.14 o 
  -9   2   4        7.30        5.26      6.27 o 
  -8   2   4       57.14       46.36      6.64 o 
  -7   2   4        6.52       13.32      3.15 o 
  -6   2   4       98.22       93.23      6.60 o 
  -5   2   4       23.30       16.90      2.72 o 
  -4   2   4      433.07      481.78     10.82 o 
  -3   2   4      191.90      194.81      5.93 o 
  -2   2   4      154.11      147.20      7.42 o 
  -1   2   4      829.81      854.85     18.26 o 
   0   2   4     1150.51     1225.98     15.24 o 
   1   2   4       59.73       64.74      5.29 o 
   2   2   4     1416.71     1430.10     25.25 o 
   3   2   4      185.75      172.24      5.49 o 
   4   2   4       82.69       86.70      4.11 o 
   5   2   4        6.60        7.72      1.66 o 
   6   2   4       23.33       21.58      2.83 o 
   7   2   4       23.37       20.68      2.90 o 
   8   2   4       19.74       16.86      2.52 o 
   9   2   4        3.69        2.80      5.33 o 
  10   2   4        0.82        5.91      3.29 o 
  11   2   4       30.89       29.94      6.08 o 
  12   2   4        0.05        1.89      4.02 o 
  13   2   4        1.58       -1.11      4.64 o 
 -11   3   4       37.82       35.53      8.25 o 
 -10   3   4       23.36       34.20      9.66 o 
  -9   3   4       11.64        9.96      2.63 o 
  -8   3   4        1.75       -1.04      2.74 o 
  -7   3   4      421.15      414.36     16.57 o 
  -6   3   4       45.00       56.66      5.46 o 
  -5   3   4        7.81       10.00      3.44 o 
  -4   3   4        2.40        2.89      1.08 o 
  -3   3   4       81.43       72.39      3.41 o 
  -2   3   4       20.88       14.62      3.27 o 
  -1   3   4        8.19       23.94      3.72 o 
   0   3   4       90.82      100.55      6.02 o 
   1   3   4       22.69       30.50      2.06 o 
   2   3   4      177.83      151.15      4.83 o 
   3   3   4       12.53       15.93      2.39 o 
   4   3   4      156.30      175.01      7.31 o 
   5   3   4       15.40       13.88      2.90 o 
   6   3   4       40.14       42.56      4.57 o 
   7   3   4       46.60       49.71      4.13 o 
   8   3   4      223.03      232.66     12.08 o 
   9   3   4       30.80       30.80      5.69 o 
  10   3   4        7.31        5.90      4.90 o 
  11   3   4        0.69        7.51      4.44 o 
  12   3   4       15.31       23.99      5.75 o 
  13   3   4        0.47       -3.02      5.99 o 
 -11   4   4       21.28       62.21     11.86 o 
 -10   4   4        4.47        8.24      5.05 o 
  -9   4   4       24.01       29.20      7.74 o 
  -8   4   4        2.96        0.79      2.67 o 
  -7   4   4       17.33       23.52      5.14 o 
  -6   4   4      102.91       98.02      9.03 o 
  -5   4   4      100.56      102.64      5.01 o 
  -4   4   4       42.78       43.45      2.81 o 
  -3   4   4        9.22       10.06      1.27 o 
  -2   4   4      473.92      511.50      8.76 o 
  -1   4   4      121.02      124.48     15.48 o 
   0   4   4      729.19      729.21     11.36 o 
   1   4   4      591.89      623.16     11.18 o 
   2   4   4      365.13      394.46      8.95 o 
   3   4   4        8.37       11.61      1.92 o 
   4   4   4      902.75      944.68     16.04 o 
   5   4   4       17.54       13.47      2.14 o 
   6   4   4      105.59      108.39      5.10 o 
   7   4   4       20.40       23.56      4.70 o 
   8   4   4      138.63      161.58     10.03 o 
   9   4   4        3.90        2.88      2.70 o 
  10   4   4       26.42       33.81      6.56 o 
  11   4   4        0.52       -2.28      4.76 o 
  12   4   4        0.16        5.60      4.73 o 
  13   4   4       10.16       15.84      5.51 o 
 -10   5   4        0.02        1.95      2.54 o 
  -9   5   4       13.78       17.27      6.12 o 
  -8   5   4       17.56       17.48      3.69 o 
  -7   5   4       58.23       56.40      7.99 o 
  -6   5   4        0.11        1.24      1.92 o 
  -5   5   4      329.18      291.22     13.74 o 
  -4   5   4      148.57      134.54      8.93 o 
  -3   5   4       44.09       39.11      3.65 o 
  -2   5   4       26.02       23.92      2.32 o 
  -1   5   4       96.03       95.09      5.63 o 
   0   5   4      220.38      205.43      6.00 o 
   1   5   4       34.55       42.03      3.04 o 
   2   5   4      205.92      226.46      7.17 o 
   3   5   4       12.82       13.20      2.16 o 
   4   5   4       36.49       39.40      4.34 o 
   5   5   4        6.24        5.94      2.03 o 
   6   5   4        6.53        3.59      1.38 o 
   7   5   4        3.15        3.32      3.13 o 
   8   5   4        6.45        4.87      2.74 o 
   9   5   4       11.78       12.72      4.49 o 
  10   5   4       29.33       28.02      6.40 o 
  11   5   4        1.44        3.28      3.18 o 
  12   5   4        1.19       -3.48      3.48 o 
 -10   6   4        0.56        3.22      3.94 o 
  -9   6   4       36.02       34.48     14.62 o 
  -8   6   4       27.46       37.52      6.51 o 
  -7   6   4        1.92       -1.68      2.23 o 
  -6   6   4        1.55        0.28      2.17 o 
  -5   6   4      196.78      190.43     11.48 o 
  -4   6   4      252.95      260.70     13.00 o 
  -3   6   4      104.59      109.44      9.75 o 
  -2   6   4       14.57       21.64      2.56 o 
  -1   6   4       23.46       26.80      4.23 o 
   0   6   4      623.64      623.65     18.92 o 
   1   6   4        0.74        3.32      2.33 o 
   2   6   4       95.93      109.62      5.48 o 
   3   6   4      341.42      355.77      9.91 o 
   4   6   4        0.23        2.94      1.44 o 
   5   6   4       13.54       19.94      2.79 o 
   6   6   4      147.91      139.18      9.71 o 
   7   6   4       36.32       32.89      6.08 o 
   8   6   4        5.17       10.51      4.01 o 
   9   6   4       14.49       16.97      5.02 o 
  10   6   4       70.92       78.34      9.97 o 
  11   6   4        1.75        9.69      4.58 o 
  12   6   4       19.45       17.59      4.86 o 
  -9   7   4       16.50       29.30      7.23 o 
  -8   7   4        1.27       -4.36      4.36 o 
  -7   7   4       14.04       17.48      3.34 o 
  -6   7   4        2.93        0.60      3.41 o 
  -5   7   4       19.34       17.28      4.46 o 
  -4   7   4        9.92        5.34      3.93 o 
  -3   7   4       34.31       38.39      6.35 o 
  -2   7   4        1.29        1.45      4.07 o 
  -1   7   4       22.74       20.43      3.27 o 
   0   7   4      152.07      152.51     12.28 o 
   1   7   4        6.83        4.92      1.75 o 
   2   7   4      171.73      165.36      7.18 o 
   3   7   4        3.00        2.03      1.91 o 
   4   7   4        3.41        5.84      1.59 o 
   5   7   4       39.42       30.27      5.99 o 
   6   7   4       21.58       20.66      5.97 o 
   7   7   4       15.04       18.41      5.24 o 
   8   7   4       18.68       25.18      5.91 o 
   9   7   4        0.03       -0.82      3.43 o 
  10   7   4        1.01       -2.49      3.77 o 
  11   7   4        2.53        0.53      3.48 o 
  12   7   4        0.04        4.42      4.28 o 
  -8   8   4        6.88       13.43      5.26 o 
  -7   8   4       17.67       20.61      4.20 o 
  -6   8   4       18.02       19.79      4.63 o 
  -5   8   4        4.17        2.65      9.16 o 
  -4   8   4       31.07       40.54      7.36 o 
  -3   8   4      191.93      155.47     11.42 o 
  -2   8   4      231.86      236.66     13.21 o 
  -1   8   4        0.93       -0.85      2.44 o 
   0   8   4       21.75       20.07      4.05 o 
   1   8   4        6.86        7.14      2.01 o 
   2   8   4      712.06      739.62     16.88 o 
   3   8   4        0.39        3.30      2.96 o 
   4   8   4       11.56       10.15      3.33 o 
   5   8   4       27.69       15.43      6.80 o 
   6   8   4       13.73       16.10     10.03 o 
   7   8   4       14.60       12.22      4.24 o 
   8   8   4       32.09       25.43      6.24 o 
   9   8   4        7.05       11.98      4.57 o 
  10   8   4       14.29        6.75      4.57 o 
  11   8   4       14.58       16.35      5.68 o 
  -7   9   4        7.09        5.29      4.77 o 
  -6   9   4        2.28        2.49      4.07 o 
  -5   9   4       26.67       29.74     10.55 o 
  -4   9   4       24.30       27.65      5.63 o 
  -3   9   4        3.35        0.69      3.09 o 
  -2   9   4       62.01       75.57      9.68 o 
  -1   9   4        0.84       -2.05      5.27 o 
   0   9   4       65.20       57.25      8.35 o 
   1   9   4        1.66        1.29      1.80 o 
   2   9   4        1.00        5.24      2.13 o 
   3   9   4        8.21       10.93      2.66 o 
   4   9   4        0.13        2.35      2.76 o 
   5   9   4        8.75        2.19      3.67 o 
   6   9   4        0.76        1.46      3.39 o 
   7   9   4        2.14        0.63      5.07 o 
   8   9   4        6.57        9.03      3.87 o 
   9   9   4        1.18        7.97      4.16 o 
  10   9   4        8.00       21.41      5.41 o 
  11   9   4        5.49       -1.35      9.37 o 
  -6  10   4       17.40        9.12      6.05 o 
  -5  10   4       21.05       16.48      7.72 o 
  -4  10   4        3.82        6.92      6.10 o 
  -3  10   4       29.73       35.32      6.62 o 
  -2  10   4        1.86       -4.40      4.40 o 
  -1  10   4       69.44       81.62     10.32 o 
   0  10   4       21.35       15.70      4.78 o 
   1  10   4        0.06       -0.73      2.68 o 
   2  10   4      102.14      101.15      7.86 o 
   3  10   4       11.94        8.11      3.07 o 
   4  10   4      121.62      110.71     13.55 o 
   5  10   4        2.91        5.69      3.82 o 
   6  10   4        4.29        1.36      3.68 o 
   7  10   4       16.97       17.57      4.74 o 
   8  10   4       14.15       16.69      5.47 o 
   9  10   4       12.14       12.30      5.02 o 
  10  10   4        0.01        2.74      7.10 o 
  -5  11   4        1.56       12.94      7.43 o 
  -4  11   4        0.04        6.65      6.57 o 
  -3  11   4        2.34       -0.05      4.94 o 
  -2  11   4       45.98       55.22      8.19 o 
  -1  11   4        3.03        7.57      3.55 o 
   0  11   4       13.88       13.52      4.15 o 
   1  11   4        1.21        4.72      3.27 o 
   2  11   4        1.50       11.40      7.54 o 
   3  11   4        0.27        5.77      5.65 o 
   4  11   4       33.27       32.82      6.75 o 
   5  11   4        3.44        2.84      3.07 o 
   6  11   4        8.95        9.29      3.47 o 
   7  11   4        0.10       -2.16      3.78 o 
   8  11   4        0.15        0.69      4.04 o 
   9  11   4        0.02       -0.07      3.83 o 
  -3  12   4       24.60       16.19      6.90 o 
  -2  12   4        6.45       11.92      6.94 o 
  -1  12   4       10.07       -4.11      4.11 o 
   0  12   4        8.06        1.40      3.48 o 
   1  12   4       13.63       14.98      4.65 o 
   2  12   4        6.01       28.79     11.84 o 
   3  12   4        2.07        3.47      7.70 o 
   4  12   4       27.11       17.01     10.62 o 
   5  12   4        0.04       -0.78      6.02 o 
   6  12   4        9.15        7.20      3.92 o 
   7  12   4        0.04        0.55      3.59 o 
  -1  13   4        2.87       -3.25      3.25 o 
   0  13   4        2.26        3.73      4.02 o 
   1  13   4        0.09       -3.24      3.24 o 
   2  13   4        0.03       27.89      8.90 o 
   3  13   4        0.94       -3.55      6.00 o 
   4  13   4        0.14        7.00      8.00 o 
   5  13   4        1.99        2.15      7.30 o 
  -5 -10   5        3.65        1.68      6.20 o 
  -4 -10   5       12.47       17.77      9.14 o 
  -3 -10   5      109.86      147.82     22.14 o 
  -2 -10   5        0.64       -6.27      8.99 o 
  -1 -10   5        0.57        0.90      5.67 o 
   0 -10   5        4.37        4.22      3.83 o 
   1 -10   5        8.86       14.97      8.91 o 
   2 -10   5        0.00       -3.80      3.80 o 
   3 -10   5        0.39        1.50      4.39 o 
   4 -10   5        5.47       11.92      5.82 o 
  -6  -9   5        2.03        2.44      5.46 o 
  -5  -9   5        7.99       15.78      8.03 o 
  -4  -9   5        4.00       -6.47      6.47 o 
  -3  -9   5        0.58        3.05      5.99 o 
  -1  -9   5       15.78        6.76      4.02 o 
   0  -9   5        0.13       -2.51      2.81 o 
   1  -9   5       24.01       25.48      6.33 o 
   2  -9   5        4.30        5.29      4.57 o 
   3  -9   5       28.67       45.60      8.66 o 
   4  -9   5       20.99       17.68      6.41 o 
   5  -9   5       27.36       33.39      6.59 o 
   6  -9   5       40.15       42.11     11.44 o 
  -8  -8   5        0.06       -1.73      5.55 o 
  -7  -8   5        4.77       11.18      4.82 o 
  -6  -8   5        1.15       -3.35      4.08 o 
  -5  -8   5       12.32        6.02      3.99 o 
  -4  -8   5       24.12       28.95     10.70 o 
  -3  -8   5        0.23        5.17      6.00 o 
  -2  -8   5        1.82        2.17      2.49 o 
  -1  -8   5      228.59      243.20     13.86 o 
   0  -8   5      129.86      159.65     12.67 o 
   1  -8   5        0.91        0.69      3.29 o 
   2  -8   5        0.54        1.20      3.38 o 
   3  -8   5        0.18        1.78      4.62 o 
   4  -8   5       37.19       38.02      7.64 o 
   5  -8   5        7.11       13.21      5.33 o 
   6  -8   5        1.33       -0.13      4.67 o 
   7  -8   5        7.43        3.97      4.17 o 
  -9  -7   5        2.47        4.47      4.54 o 
  -8  -7   5        3.11        3.76      5.65 o 
  -7  -7   5        0.46        4.15      4.84 o 
  -6  -7   5        3.31        6.69      4.65 o 
  -5  -7   5        1.37        0.55      5.38 o 
  -4  -7   5        0.96        1.06      3.49 o 
  -3  -7   5       20.84       17.96      2.82 o 
  -2  -7   5       63.75       71.49      8.30 o 
  -1  -7   5       47.57       61.91     10.58 o 
   0  -7   5       31.45       36.87      6.44 o 
   1  -7   5       43.85       36.41      6.50 o 
   2  -7   5       76.90       73.73      9.29 o 
   3  -7   5       34.43       30.41      6.61 o 
   4  -7   5        0.01       -2.02      3.13 o 
   5  -7   5        8.26        1.28      3.37 o 
   6  -7   5       18.29       18.37      6.00 o 
   7  -7   5       27.13       25.84      6.60 o 
   8  -7   5       49.55       57.71      9.16 o 
  -9  -6   5        2.16       -3.07      4.13 o 
  -8  -6   5        6.76        4.17      5.00 o 
  -7  -6   5        1.59       -3.56      6.40 o 
  -6  -6   5       69.22       62.69      9.10 o 
  -5  -6   5       13.90       15.53      4.93 o 
  -4  -6   5       22.56       23.81      7.44 o 
  -3  -6   5        5.10        5.21      2.22 o 
  -2  -6   5        3.72        3.30      1.88 o 
  -1  -6   5       84.04       97.15     14.70 o 
   0  -6   5       16.84       18.67      4.12 o 
   1  -6   5      402.53      374.07     15.56 o 
   2  -6   5       67.16       59.39      7.77 o 
   3  -6   5        6.94        0.67      2.96 o 
   4  -6   5       31.76       28.08      5.84 o 
   5  -6   5        3.74        6.41      3.74 o 
   6  -6   5       73.46       75.84      9.50 o 
   7  -6   5       49.63       46.13     13.38 o 
   8  -6   5        7.79        3.97      8.10 o 
   9  -6   5        8.17        2.49      5.90 o 
 -10  -5   5        8.10       13.11      4.74 o 
  -9  -5   5       73.92       85.97     11.33 o 
  -8  -5   5       20.20        8.38      4.75 o 
  -7  -5   5        1.14       -1.16      3.97 o 
  -6  -5   5        1.48        0.55      4.18 o 
  -5  -5   5        1.05       -0.88      3.04 o 
  -4  -5   5       21.34       24.86      5.31 o 
  -3  -5   5       14.53       11.12      2.49 o 
  -2  -5   5        0.66        0.85      1.53 o 
  -1  -5   5       60.36       57.25      4.82 o 
   0  -5   5        0.00        1.11      2.22 o 
   1  -5   5      120.50      110.88      8.74 o 
   2  -5   5      168.46      171.18     10.04 o 
   3  -5   5      415.03      404.10     15.52 o 
   4  -5   5       54.76       47.22      6.77 o 
   5  -5   5      185.79      157.42     10.60 o 
   6  -5   5       28.76       28.70      5.74 o 
   7  -5   5       33.54       20.27      5.74 o 
   8  -5   5        1.32       -3.46      3.46 o 
   9  -5   5       12.33       16.26      6.98 o 
  10  -5   5       12.56       24.75      6.01 o 
 -10  -4   5        0.00        2.59      3.39 o 
  -9  -4   5        5.95        2.36      4.31 o 
  -8  -4   5        0.59        5.23      9.14 o 
  -7  -4   5       14.75       16.62      6.61 o 
  -6  -4   5       15.84       17.83      5.41 o 
  -5  -4   5        1.62        3.20      3.62 o 
  -4  -4   5      379.63      382.47     11.28 o 
  -3  -4   5        6.78        4.71      1.98 o 
  -2  -4   5      334.39      326.80      9.96 o 
  -1  -4   5       18.64       15.14      2.68 o 
   0  -4   5      147.07      147.68      6.03 o 
   1  -4   5      186.10      186.06      9.65 o 
   2  -4   5       15.71       10.58      3.58 o 
   3  -4   5      100.60       84.30      7.62 o 
   4  -4   5       97.49       94.45      8.13 o 
   5  -4   5       79.81       70.17      7.74 o 
   6  -4   5      195.63      175.24     10.72 o 
   7  -4   5       14.86        8.63      3.68 o 
   8  -4   5       31.28       26.74      6.21 o 
   9  -4   5       33.25       35.70      9.94 o 
  10  -4   5       11.60       15.40      4.89 o 
  11  -4   5        9.83        9.06      4.19 o 
 -11  -3   5        2.74        3.35      3.95 o 
 -10  -3   5        1.67        2.57      3.81 o 
  -9  -3   5       18.62       17.17      5.06 o 
  -8  -3   5        8.33        6.01      4.75 o 
  -7  -3   5      225.36      217.80     13.38 o 
  -6  -3   5        5.81        3.23      3.87 o 
  -5  -3   5      109.18      110.15      5.93 o 
  -4  -3   5        1.28       -0.50      1.19 o 
  -3  -3   5       15.77       14.14      2.59 o 
  -2  -3   5      102.57       95.38      5.28 o 
  -1  -3   5       18.30       11.73      2.29 o 
   0  -3   5        1.10        0.36      1.18 o 
   1  -3   5        0.82        0.73      1.02 o 
   2  -3   5      101.77      105.79      7.10 o 
   3  -3   5      100.64       91.87      7.31 o 
   4  -3   5      273.07      254.63     11.02 o 
   5  -3   5      196.42      176.72      9.70 o 
   6  -3   5        8.67        8.93      3.66 o 
   7  -3   5      274.41      259.55     14.82 o 
   8  -3   5      214.69      235.65     13.06 o 
   9  -3   5       40.36       58.12      8.20 o 
  10  -3   5        0.03        3.69      3.40 o 
  11  -3   5       15.46       15.60      4.99 o 
 -11  -2   5        6.96        6.78      8.91 o 
 -10  -2   5        4.48        4.71      4.68 o 
  -9  -2   5       20.73       21.68      5.90 o 
  -8  -2   5        0.17       -1.90      3.20 o 
  -7  -2   5        7.29        3.99      3.80 o 
  -6  -2   5        4.30        4.55      1.50 o 
  -5  -2   5       58.89       63.14      4.59 o 
  -4  -2   5        0.34       -1.05      1.05 o 
  -3  -2   5      160.13      156.01      6.38 o 
  -2  -2   5     1002.04     1043.61     17.81 o 
  -1  -2   5        2.03        0.09      1.23 o 
   0  -2   5       50.11       44.99      3.61 o 
   1  -2   5       98.10      117.81      4.85 o 
   2  -2   5       39.97       35.90      2.56 o 
   3  -2   5      972.44      907.68     20.04 o 
   4  -2   5      133.18      131.42      7.47 o 
   5  -2   5       46.42       49.06      6.56 o 
   6  -2   5       26.70       20.54      4.62 o 
   7  -2   5        0.17        0.07      2.24 o 
   8  -2   5      122.59       96.65      9.19 o 
   9  -2   5       77.59       72.42      8.71 o 
  10  -2   5        1.07       -2.51      2.97 o 
  11  -2   5        3.20       -3.21      3.88 o 
  12  -2   5        4.45       10.13      5.66 o 
 -11  -1   5        1.40       -5.14      5.89 o 
 -10  -1   5       19.66       26.18     10.09 o 
  -9  -1   5       19.86       16.38      4.06 o 
  -8  -1   5       14.66       13.57      7.64 o 
  -7  -1   5       83.81       86.87      9.09 o 
  -6  -1   5       68.62       71.94      5.10 o 
  -5  -1   5      186.04      197.34      7.69 o 
  -4  -1   5        2.02        0.82      1.08 o 
  -3  -1   5       84.87       83.64      4.87 o 
  -2  -1   5      321.83      320.19      8.78 o 
  -1  -1   5       38.41       33.03      3.27 o 
   0  -1   5       35.84       38.18      3.30 o 
   1  -1   5       20.05       35.19      2.80 o 
   2  -1   5      100.87      106.95      4.51 o 
   3  -1   5      399.63      422.16      9.33 o 
   4  -1   5       39.73       35.70      4.52 o 
   5  -1   5       17.25       15.17      2.39 o 
   6  -1   5       45.20       42.35      3.92 o 
   7  -1   5       82.27       91.26      7.90 o 
   8  -1   5        2.93        1.46      2.37 o 
   9  -1   5       94.89       90.69      9.07 o 
  10  -1   5      175.19      187.46     11.44 o 
  11  -1   5        4.92        2.10      4.21 o 
  12  -1   5        1.37        4.32      5.00 o 
 -11   0   5        4.88        0.80      6.24 o 
 -10   0   5        4.91        5.05      7.78 o 
  -9   0   5       11.98       -0.37      5.29 o 
  -8   0   5        3.26        5.63      2.72 o 
  -7   0   5       18.59       22.26      5.01 o 
  -6   0   5        1.03        2.04      1.53 o 
  -5   0   5        7.77        7.64      1.95 o 
  -4   0   5       84.02       88.01      4.91 o 
  -3   0   5       36.68       30.02      3.28 o 
  -2   0   5      226.15      242.28      7.29 o 
  -1   0   5      553.71      615.00     11.84 o 
   0   0   5     2145.62     2441.98     74.59 o 
   1   0   5      115.51      153.84      6.29 o 
   2   0   5       80.58       71.11      3.90 o 
   3   0   5       90.05       98.33      4.45 o 
   4   0   5       88.38       90.95      4.53 o 
   5   0   5      111.67      100.37      4.82 o 
   6   0   5      119.72      116.34      5.59 o 
   7   0   5       15.83       14.24      2.88 o 
   8   0   5       13.53       16.09      3.28 o 
   9   0   5       67.41       65.20      7.48 o 
  10   0   5       21.78       11.65      4.75 o 
  11   0   5       47.80       53.00     11.10 o 
  12   0   5       16.98       16.02      6.26 o 
 -11   1   5       10.82       16.95      8.76 o 
 -10   1   5       52.48       78.24     16.56 o 
  -9   1   5        1.72       -3.24      5.04 o 
  -8   1   5        8.02        6.61      1.66 o 
  -7   1   5      117.67      133.65      6.89 o 
  -6   1   5       19.68       13.97      2.75 o 
  -5   1   5      251.32      263.53      8.72 o 
  -4   1   5      234.04      242.89      7.90 o 
  -3   1   5      351.24      355.36      9.12 o 
  -2   1   5       17.83       17.26      3.02 o 
  -1   1   5      909.32      944.25     14.41 o 
   0   1   5      305.93      309.79      7.23 o 
   1   1   5      183.68      237.31     10.60 o 
   2   1   5      417.43      406.52      8.89 o 
   3   1   5        2.85        0.13      1.08 o 
   4   1   5      304.29      314.21      8.41 o 
   5   1   5      604.33      624.95     13.08 o 
   6   1   5       38.59       41.76      3.99 o 
   7   1   5       19.25       17.07      2.95 o 
   8   1   5       18.27       21.25      3.19 o 
   9   1   5       82.69       93.53      9.85 o 
  10   1   5       12.53       11.50      4.63 o 
  11   1   5        1.32        2.38      2.88 o 
  12   1   5       34.00       36.15      9.74 o 
 -11   2   5        0.91       19.39      8.06 o 
 -10   2   5       13.13        4.65      7.90 o 
  -9   2   5        1.62       -2.65      6.14 o 
  -8   2   5       19.01       17.51      3.94 o 
  -7   2   5        3.39        1.07      2.01 o 
  -6   2   5       75.78       85.54      8.14 o 
  -5   2   5        4.81        5.48      1.57 o 
  -4   2   5        0.55       -0.30      0.98 o 
  -3   2   5      241.28      244.98      6.93 o 
  -2   2   5      513.21      526.70      9.62 o 
  -1   2   5       80.79       72.06      3.72 o 
   0   2   5       39.88       28.15      4.02 o 
   1   2   5     1934.76     1926.64     37.93 o 
   2   2   5      793.47      844.34     13.67 o 
   3   2   5      210.21      196.72      6.21 o 
   4   2   5        8.95        6.36      1.57 o 
   5   2   5        1.44        1.89      1.19 o 
   6   2   5       34.72       37.32      3.71 o 
   7   2   5       16.20       16.21      2.98 o 
   8   2   5       30.03       32.38      3.87 o 
   9   2   5        0.11       -2.05      2.19 o 
  10   2   5        3.45        2.41      3.68 o 
  11   2   5       18.15       12.69      4.11 o 
  12   2   5        0.00        5.77      4.13 o 
  13   2   5        8.78        5.01      5.15 o 
 -10   3   5        6.04       -5.03      5.03 o 
  -9   3   5       23.49       26.71      5.15 o 
  -8   3   5      248.62      255.13     13.56 o 
  -7   3   5       16.26       14.89      3.74 o 
  -6   3   5       29.45       30.10      5.66 o 
  -5   3   5      130.55      132.75      8.87 o 
  -4   3   5       90.76       88.95      7.89 o 
  -3   3   5       11.14       10.01      1.64 o 
  -2   3   5      966.89      958.98     24.05 o 
  -1   3   5      139.61      131.82      7.55 o 
   0   3   5      104.93      121.19      7.55 o 
   1   3   5      284.59      294.05      6.52 o 
   2   3   5     1114.73     1107.36     21.68 o 
   3   3   5      287.36      305.26      7.94 o 
   4   3   5      134.67      145.06      5.66 o 
   5   3   5        1.23        2.90      1.17 o 
   6   3   5       92.29       99.50      5.19 o 
   7   3   5      225.02      239.35      8.33 o 
   8   3   5       26.13       24.18      4.58 o 
   9   3   5       53.28       52.11      7.06 o 
  10   3   5       12.98       18.18      5.30 o 
  11   3   5       41.61       49.56      8.16 o 
  12   3   5        3.09       10.12      4.93 o 
  13   3   5        0.34       -3.82      3.82 o 
 -10   4   5        0.04       16.83      6.43 o 
  -9   4   5        0.96        3.75      2.52 o 
  -8   4   5        0.22       -0.99      2.18 o 
  -7   4   5        1.01        0.90      2.28 o 
  -6   4   5        2.12       -1.16      1.95 o 
  -5   4   5        9.84        8.95      3.09 o 
  -4   4   5       35.02       42.61      9.05 o 
  -3   4   5        0.02        0.84      1.90 o 
  -2   4   5      147.94      146.04      8.64 o 
  -1   4   5        6.39        6.21      2.48 o 
   0   4   5      516.80      522.60     15.81 o 
   1   4   5        0.39        0.12      1.06 o 
   2   4   5      331.59      320.18     11.49 o 
   3   4   5      877.15      882.33     15.27 o 
   4   4   5        9.84       11.34      1.95 o 
   5   4   5      249.28      257.59      8.14 o 
   6   4   5        4.52        2.06      1.47 o 
   7   4   5       22.82       13.99      3.09 o 
   8   4   5       15.87       14.67      4.22 o 
   9   4   5        8.42        6.71      3.45 o 
  10   4   5        0.07        0.28      3.05 o 
  11   4   5       12.10       14.40      5.30 o 
  12   4   5        0.08        3.70      3.65 o 
 -10   5   5        5.24        6.33      2.70 o 
  -9   5   5        0.14        7.75      3.24 o 
  -8   5   5       22.91       40.00     11.21 o 
  -7   5   5       29.66       38.39      6.51 o 
  -6   5   5      380.50      348.51     16.05 o 
  -5   5   5      128.80       98.94      9.77 o 
  -4   5   5       59.47       56.82      7.52 o 
  -3   5   5      372.61      375.08     15.36 o 
  -2   5   5      155.79      165.46      9.83 o 
  -1   5   5        5.61        8.13      3.83 o 
   0   5   5      117.78      118.44      8.29 o 
   1   5   5      110.66      105.61      5.17 o 
   2   5   5       93.76      109.69      4.88 o 
   3   5   5        0.53        0.75      1.09 o 
   4   5   5      571.27      574.83     12.83 o 
   5   5   5      117.58      129.28      6.02 o 
   6   5   5        0.57       -1.57      1.96 o 
   7   5   5       27.36       29.30      5.43 o 
   8   5   5       18.01       14.33      4.15 o 
   9   5   5       43.67       47.30     11.73 o 
  10   5   5        4.63        0.13      3.43 o 
  11   5   5        8.68       -0.22      5.36 o 
  12   5   5       12.41       15.74     10.86 o 
  -9   6   5       20.31       14.72      4.42 o 
  -8   6   5        3.43        3.16      5.04 o 
  -7   6   5       12.99       31.14      7.11 o 
  -6   6   5       10.07       11.64      4.65 o 
  -5   6   5       11.70        7.54      3.25 o 
  -4   6   5       26.87       21.59      5.15 o 
  -3   6   5       61.39       67.88      8.35 o 
  -2   6   5        0.01       -0.94      2.45 o 
  -1   6   5       53.63       56.04     10.62 o 
   0   6   5       86.28       83.31      7.98 o 
   1   6   5       17.00       15.80      2.13 o 
   2   6   5       34.79       35.46      3.56 o 
   3   6   5        0.01        1.93      1.29 o 
   4   6   5      359.81      366.69     10.48 o 
   5   6   5      190.07      207.87      7.91 o 
   6   6   5        5.08       -0.99      4.40 o 
   7   6   5       58.21       62.77      7.98 o 
   8   6   5       21.08       27.40      5.71 o 
   9   6   5        6.39       10.41      4.37 o 
  10   6   5        2.56        3.73      7.35 o 
  11   6   5        0.25       -0.92      3.49 o 
  12   6   5        0.03        6.26      5.87 o 
  -9   7   5        0.09       -0.98      5.26 o 
  -8   7   5        7.45       14.79      3.50 o 
  -7   7   5       13.96       21.83      6.42 o 
  -6   7   5       17.35       15.12      5.76 o 
  -5   7   5        4.14        3.08      4.65 o 
  -4   7   5      362.69      336.55     16.39 o 
  -3   7   5      131.09      136.07     11.93 o 
  -2   7   5      344.91      317.60     15.27 o 
  -1   7   5      115.84      125.06     10.73 o 
   0   7   5      120.79      133.65      9.89 o 
   1   7   5       69.50       56.21      6.29 o 
   2   7   5       26.16       28.20      3.45 o 
   3   7   5       38.52       39.63      4.12 o 
   4   7   5        3.06        0.69      1.46 o 
   5   7   5       14.28       12.26      2.40 o 
   6   7   5       60.65       77.23     11.21 o 
   7   7   5       27.62       31.63      6.43 o 
   8   7   5        1.81        3.72      3.11 o 
   9   7   5        9.64       11.94      4.59 o 
  10   7   5        0.13        7.18      4.13 o 
  11   7   5       18.01       19.40      5.36 o 
  12   7   5        0.48        9.23      4.81 o 
  -8   8   5        2.47        3.88      3.74 o 
  -7   8   5       51.70       65.32     14.60 o 
  -6   8   5       17.06       14.69      4.50 o 
  -5   8   5        0.01        1.17      5.96 o 
  -4   8   5       39.20       36.20      7.08 o 
  -3   8   5       21.86       34.26     11.11 o 
  -2   8   5       15.52       17.24      4.61 o 
  -1   8   5       82.83       83.81     10.28 o 
   0   8   5      122.09      134.05     11.42 o 
   1   8   5       93.66      101.29      9.78 o 
   2   8   5       13.44       11.51      2.32 o 
   3   8   5       51.54       58.38      5.38 o 
   4   8   5        8.41        9.79      2.40 o 
   5   8   5        0.13       -2.66      2.66 o 
   6   8   5       84.19       72.07     11.35 o 
   7   8   5       24.87       22.86      6.66 o 
   8   8   5        1.95       -0.68      3.30 o 
   9   8   5        3.70        0.69      4.16 o 
  10   8   5        9.56       12.11      5.88 o 
  11   8   5        3.75        5.18      7.65 o 
  -7   9   5       11.16        4.11      4.90 o 
  -6   9   5        2.48        7.60      4.18 o 
  -5   9   5       39.90       56.93      9.06 o 
  -4   9   5        0.01       -1.65      2.63 o 
  -3   9   5        3.19       -1.05      3.43 o 
  -2   9   5      111.20      142.02     15.33 o 
  -1   9   5        1.65        2.81      2.87 o 
   0   9   5      190.06      181.18     11.98 o 
   1   9   5        5.11        5.65      3.59 o 
   2   9   5        4.01       12.23      3.86 o 
   3   9   5       58.45       69.63      6.03 o 
   4   9   5       38.93       36.14      6.05 o 
   5   9   5        0.97       -0.03      4.89 o 
   6   9   5        0.49       -1.37      3.04 o 
   7   9   5       12.96        8.62      4.96 o 
   8   9   5        4.43        5.65      3.55 o 
   9   9   5       11.74        4.58      4.08 o 
  10   9   5        3.87        1.16      8.41 o 
  -6  10   5        9.70       16.73      5.75 o 
  -5  10   5        5.13       14.39      4.54 o 
  -4  10   5       17.79       16.00      5.42 o 
  -3  10   5       10.49        1.88      3.95 o 
  -2  10   5       16.39       14.70      4.76 o 
  -1  10   5       33.84       41.21      7.57 o 
   0  10   5        2.94        7.49      3.51 o 
   1  10   5       11.33        9.71      3.75 o 
   2  10   5       80.53       94.94     12.27 o 
   3  10   5       48.88       45.18      7.01 o 
   4  10   5       33.19       36.66      5.73 o 
   5  10   5       37.50       46.00      7.48 o 
   6  10   5       18.41       13.04      4.52 o 
   7  10   5        0.80        5.89      3.72 o 
   8  10   5        9.09       11.27      4.75 o 
   9  10   5        3.84        3.86      4.06 o 
  10  10   5        1.91        1.10      6.55 o 
  -5  11   5        8.28       15.38      6.95 o 
  -4  11   5        4.64       -4.25      4.76 o 
  -3  11   5        4.54       -4.67      4.67 o 
  -2  11   5        0.44        2.20      4.05 o 
  -1  11   5        2.41       13.06      4.33 o 
   0  11   5       44.42       57.36      8.51 o 
   1  11   5        3.03        0.44      6.34 o 
   2  11   5       11.26        2.73      2.67 o 
   3  11   5        0.43       11.10     10.03 o 
   4  11   5        0.33       -2.26     11.41 o 
   5  11   5       22.22       26.70      5.50 o 
   6  11   5        5.28        9.24      3.44 o 
   7  11   5        1.68       -1.03      3.73 o 
   8  11   5        6.52        6.80      4.25 o 
  -3  12   5        0.09        0.27      5.34 o 
  -2  12   5        1.69        1.99      5.54 o 
  -1  12   5        2.36       -1.39      3.76 o 
   0  12   5        7.20       10.33      7.90 o 
   1  12   5        4.37       -1.43     10.35 o 
   2  12   5        0.01       -1.70      2.82 o 
   3  12   5        0.94       -8.20      9.92 o 
   4  12   5        4.36       -1.02      8.92 o 
   5  12   5        9.95       12.97     10.58 o 
   6  12   5       28.13       30.69     14.37 o 
   7  12   5        6.13        4.00      9.63 o 
   0  13   5        1.46       -1.42      3.41 o 
   1  13   5        1.76        1.15      9.91 o 
   2  13   5       12.93       16.63     11.15 o 
   3  13   5        0.40        8.69      8.64 o 
   4  13   5        1.60       13.23      7.25 o 
  -3 -10   6       32.83       44.19     13.84 o 
  -2 -10   6        3.08       -1.53      8.79 o 
  -1 -10   6        0.01        0.52      8.44 o 
   0 -10   6        0.81        2.44     11.05 o 
   1 -10   6        3.89       -4.41      4.59 o 
   2 -10   6        2.16       -0.78      3.74 o 
  -5  -9   6        2.34        1.30      5.98 o 
  -4  -9   6        0.10       -5.93      5.93 o 
  -3  -9   6       35.23       44.19     12.90 o 
  -2  -9   6       11.03       19.01      9.90 o 
  -1  -9   6        3.12        4.78      4.30 o 
   0  -9   6        0.12       -1.22      3.37 o 
   1  -9   6        0.08       -0.09      3.20 o 
   2  -9   6       78.42       93.76     11.57 o 
   3  -9   6        1.07        0.50      3.63 o 
   4  -9   6        0.00       -4.55      6.98 o 
   5  -9   6        0.37       -0.69      4.33 o 
  -7  -8   6        0.19        1.05      3.84 o 
  -6  -8   6        0.33       -3.76      4.75 o 
  -5  -8   6        0.11       -0.61      5.52 o 
  -4  -8   6        2.43        1.31      6.44 o 
  -3  -8   6        0.82       -2.00      5.63 o 
  -2  -8   6      213.24      193.03     14.92 o 
  -1  -8   6       70.45       68.61      9.13 o 
   0  -8   6       10.54        7.64      3.92 o 
   1  -8   6        4.83        3.69      3.43 o 
   2  -8   6       17.67       12.58      5.74 o 
   3  -8   6        0.00       -0.40      3.17 o 
   4  -8   6        3.21        5.61      5.54 o 
   5  -8   6       27.35       28.92      6.34 o 
   6  -8   6       14.71       26.32      6.01 o 
  -8  -7   6        0.25        3.72      3.98 o 
  -7  -7   6        0.45        4.33      4.11 o 
  -6  -7   6        0.08        4.22      4.45 o 
  -5  -7   6       14.96       11.68      4.80 o 
  -4  -7   6        5.41        3.13      6.53 o 
  -3  -7   6       46.23       63.53     13.32 o 
  -2  -7   6       30.61       24.29      7.67 o 
  -1  -7   6      193.18      186.16     12.20 o 
   0  -7   6      165.96      163.95     11.59 o 
   1  -7   6       52.47       59.92      8.45 o 
   2  -7   6        8.92       10.15      4.16 o 
   3  -7   6        6.23       -1.58      3.01 o 
   4  -7   6       40.15       40.27      7.45 o 
   5  -7   6       31.43       30.03      6.52 o 
   6  -7   6        0.04       -2.92      5.15 o 
   7  -7   6        2.13        1.54      4.42 o 
   8  -7   6       17.29       21.68      6.11 o 
  -8  -6   6        3.28        5.19      3.62 o 
  -7  -6   6        7.37        8.52      4.27 o 
  -6  -6   6        0.03       -0.47      3.67 o 
  -5  -6   6        7.51        5.01      4.66 o 
  -4  -6   6       10.32       15.32      4.75 o 
  -3  -6   6        4.37        2.33      1.76 o 
  -2  -6   6      103.78       97.22      9.16 o 
  -1  -6   6       31.60       38.88      6.37 o 
   0  -6   6      270.53      300.03     17.15 o 
   1  -6   6        6.93        8.08      3.68 o 
   2  -6   6       68.31       65.49      8.58 o 
   3  -6   6       14.24       10.09      4.17 o 
   4  -6   6       51.98       58.85      7.99 o 
   5  -6   6       52.01       49.77     11.44 o 
   6  -6   6        0.34        4.10      4.17 o 
   7  -6   6       19.81       19.14      6.61 o 
   8  -6   6       30.00       43.10      8.27 o 
   9  -6   6        0.88       -3.12      3.12 o 
  -9  -5   6      103.21      109.49     11.96 o 
  -8  -5   6       16.55       11.53      5.16 o 
  -7  -5   6       28.29       22.98      6.40 o 
  -6  -5   6        3.26        2.14      4.28 o 
  -5  -5   6        2.77       -1.82      3.60 o 
  -4  -5   6        0.80        2.58      2.57 o 
  -3  -5   6        8.48        7.56      3.72 o 
  -2  -5   6       59.94       58.37      8.60 o 
  -1  -5   6        2.98        7.00      3.90 o 
   0  -5   6      729.02      733.07     23.88 o 
   1  -5   6      515.73      530.13     18.32 o 
   2  -5   6       31.25       28.02      5.42 o 
   3  -5   6       14.95       18.24      4.68 o 
   4  -5   6       17.57       17.99      6.04 o 
   5  -5   6        0.04        2.02      2.82 o 
   6  -5   6       15.54       14.29      4.88 o 
   7  -5   6       18.25       17.84      5.33 o 
   8  -5   6        1.27        6.37      4.06 o 
   9  -5   6        2.91        1.75      4.11 o 
  10  -5   6       20.12       19.28      5.16 o 
 -10  -4   6        5.70        9.16      4.13 o 
  -9  -4   6        0.00        8.02      5.31 o 
  -8  -4   6        0.86        3.85      4.00 o 
  -7  -4   6        0.19       -3.43      3.43 o 
  -6  -4   6       13.42       16.13      5.18 o 
  -5  -4   6       37.77       47.47      8.70 o 
  -4  -4   6       21.46       21.74      3.54 o 
  -3  -4   6      284.22      282.18     10.05 o 
  -2  -4   6        3.68        4.06      2.10 o 
  -1  -4   6       38.54       46.33      8.10 o 
   0  -4   6        0.18        1.07      1.42 o 
   1  -4   6       12.22       15.64      4.08 o 
   2  -4   6      122.90      134.63      8.88 o 
   3  -4   6       26.40       24.76      4.99 o 
   4  -4   6       30.16       31.16      5.35 o 
   5  -4   6       45.65       39.94      6.08 o 
   6  -4   6       24.13       30.53      6.01 o 
   7  -4   6       91.00       96.65      9.84 o 
   8  -4   6        6.03       10.51      4.62 o 
   9  -4   6       14.61       12.94      6.94 o 
  10  -4   6       59.82       62.19     11.87 o 
 -10  -3   6        3.33        7.05      8.63 o 
  -9  -3   6        0.99        3.02      3.50 o 
  -8  -3   6       36.77       31.06     14.51 o 
  -7  -3   6      249.28      275.58     15.49 o 
  -6  -3   6        1.87       -2.35      3.29 o 
  -5  -3   6       10.69       12.25      2.52 o 
  -4  -3   6        4.22        1.69      1.68 o 
  -3  -3   6       17.34       16.14      5.21 o 
  -2  -3   6      130.84      140.63     11.98 o 
  -1  -3   6      275.95      270.27     10.69 o 
   0  -3   6       22.05       21.31      3.09 o 
   1  -3   6       93.02       98.65      4.91 o 
   2  -3   6      759.22      706.11     18.88 o 
   3  -3   6      593.72      568.30     17.24 o 
   4  -3   6        0.12        0.70      2.17 o 
   5  -3   6       80.87       90.36      8.19 o 
   6  -3   6      118.77      132.24      9.49 o 
   7  -3   6        0.32        1.32      2.90 o 
   8  -3   6       12.05        9.98     12.24 o 
   9  -3   6        5.29        4.70      3.90 o 
  10  -3   6        2.50        2.05      2.77 o 
  11  -3   6        0.41        1.92      6.78 o 
 -10  -2   6        1.05       -6.32      7.08 o 
  -9  -2   6        0.04       -4.96      6.00 o 
  -8  -2   6        2.21        7.51      3.73 o 
  -7  -2   6       34.61       33.98      6.44 o 
  -6  -2   6       28.42       25.38      5.16 o 
  -5  -2   6       58.56       49.80      4.85 o 
  -4  -2   6      265.88      255.63     13.72 o 
  -3  -2   6        6.42        9.71      1.99 o 
  -2  -2   6        2.17        5.08      2.13 o 
  -1  -2   6       85.91       77.91      6.11 o 
   0  -2   6      287.47      299.68      9.16 o 
   1  -2   6      189.14      212.83      7.08 o 
   2  -2   6       39.47       40.44      3.17 o 
   3  -2   6        7.23        3.61      4.53 o 
   4  -2   6      109.91      115.76      7.41 o 
   5  -2   6       12.05       18.22      4.59 o 
   6  -2   6        0.36       -1.83      1.83 o 
   7  -2   6       72.30       65.56      9.83 o 
   8  -2   6       18.51        7.23      3.59 o 
   9  -2   6       49.20       45.76     12.70 o 
  10  -2   6        0.54       -0.36      9.60 o 
  11  -2   6       12.51       23.23      7.50 o 
 -10  -1   6        1.45       12.86      8.93 o 
  -9  -1   6       15.14        8.05      8.48 o 
  -8  -1   6       22.10       13.95      8.78 o 
  -7  -1   6       42.82       34.84      6.10 o 
  -6  -1   6      211.63      221.34      9.02 o 
  -5  -1   6      379.43      410.73     12.06 o 
  -4  -1   6      158.13      167.31      7.23 o 
  -3  -1   6      330.72      338.18     14.14 o 
  -2  -1   6        0.34        0.80      1.32 o 
  -1  -1   6        0.03       -1.17      1.62 o 
   0  -1   6       80.98       81.17      4.72 o 
   1  -1   6      217.44      233.82      7.31 o 
   2  -1   6        7.32        8.29      1.80 o 
   3  -1   6        3.53        4.36      1.34 o 
   4  -1   6      714.14      706.17     15.28 o 
   5  -1   6      208.42      190.34      9.34 o 
   6  -1   6       55.50       53.97     11.68 o 
   7  -1   6       38.80       37.19      5.83 o 
   8  -1   6       34.39       38.36      6.07 o 
   9  -1   6       12.87       18.17      4.02 o 
  10  -1   6       22.53       12.75      3.57 o 
  11  -1   6       22.03       32.07      7.48 o 
  12  -1   6        2.96        0.86      5.04 o 
 -10   0   6        2.87        8.67      8.54 o 
  -9   0   6        0.62        1.37      6.64 o 
  -8   0   6        0.94        1.14      6.67 o 
  -7   0   6        3.17        4.54      2.88 o 
  -6   0   6       86.03       83.24      6.10 o 
  -5   0   6      655.75      691.62     15.94 o 
  -4   0   6      108.44      106.36      5.70 o 
  -3   0   6        0.23       -0.31      1.46 o 
  -2   0   6       73.36       77.40      4.71 o 
  -1   0   6      249.34      248.57      7.67 o 
   0   0   6       18.42       12.32      2.90 o 
   1   0   6      418.56      428.02      9.87 o 
   2   0   6       39.34       45.42      3.67 o 
   3   0   6       24.91       26.84      2.99 o 
   4   0   6        3.54        2.23      1.32 o 
   5   0   6       16.74       13.50      2.61 o 
   6   0   6      208.38      212.42      7.74 o 
   7   0   6       25.12       28.14      4.94 o 
   8   0   6        7.64        6.08      2.93 o 
   9   0   6       28.61       21.73      4.51 o 
  10   0   6       14.05        5.15      3.40 o 
  11   0   6       20.92       13.75      5.21 o 
  12   0   6        0.01        3.47      3.28 o 
 -10   1   6       32.74       20.60      9.81 o 
  -9   1   6       14.42        7.93      8.19 o 
  -8   1   6       30.96       31.02     10.56 o 
  -7   1   6       16.09       17.75      6.03 o 
  -6   1   6       91.34      101.27      8.06 o 
  -5   1   6        1.02       -0.45      1.56 o 
  -4   1   6       20.98       12.57      2.94 o 
  -3   1   6      202.50      197.32      9.51 o 
  -2   1   6       83.63       85.62      5.43 o 
  -1   1   6        0.41       -0.36      1.73 o 
   0   1   6       85.64       85.12      4.20 o 
   1   1   6        0.14        1.20      1.48 o 
   2   1   6       92.14       78.48      4.14 o 
   3   1   6      225.77      247.90      7.51 o 
   4   1   6       32.73       33.21      3.40 o 
   5   1   6      134.79      124.70      6.22 o 
   6   1   6      529.98      508.06     12.43 o 
   7   1   6       71.13       66.28      5.31 o 
   8   1   6       12.63       15.24      2.85 o 
   9   1   6        1.39        1.96      2.08 o 
  10   1   6        8.95       16.45      4.79 o 
  11   1   6        6.59        4.94      3.38 o 
  12   1   6       12.78       11.91      5.05 o 
 -10   2   6        3.90        8.98      7.93 o 
  -9   2   6       11.98        7.50      6.63 o 
  -8   2   6       35.85       39.05      6.08 o 
  -7   2   6       25.44       44.92     11.25 o 
  -6   2   6       39.61       43.86      8.33 o 
  -5   2   6        4.31        4.94      6.63 o 
  -4   2   6      110.91      104.68      7.95 o 
  -3   2   6      584.66      602.83     18.24 o 
  -2   2   6       16.16       17.87      3.76 o 
  -1   2   6       22.59       33.07      2.52 o 
   0   2   6      635.13      643.07     10.94 o 
   1   2   6      495.19      544.78     12.64 o 
   2   2   6        9.68       17.73      2.26 o 
   3   2   6      173.68      170.10      6.10 o 
   4   2   6        2.00        3.39      1.46 o 
   5   2   6       29.51       26.46      6.43 o 
   6   2   6        0.09       -0.66      1.44 o 
   7   2   6       15.80       11.44      2.48 o 
   8   2   6       11.99       11.05      2.79 o 
   9   2   6       23.87       24.30      5.74 o 
  10   2   6       21.20       19.37      4.68 o 
  11   2   6       46.52       50.66      9.92 o 
  12   2   6        6.34       -3.09      3.09 o 
 -10   3   6       23.79       22.25      8.73 o 
  -9   3   6        0.81       -1.88      4.84 o 
  -8   3   6       67.83       60.50      8.04 o 
  -7   3   6       25.38       34.21      5.99 o 
  -6   3   6        0.00        2.58      2.20 o 
  -5   3   6      100.05      110.80     12.93 o 
  -4   3   6      168.19      166.66      9.81 o 
  -3   3   6       82.38       81.45      7.67 o 
  -2   3   6       35.81       32.31      5.05 o 
  -1   3   6      166.94      157.89      8.76 o 
   0   3   6      309.88      312.86     12.23 o 
   1   3   6       14.44        9.71      2.51 o 
   2   3   6      238.74      256.32      6.95 o 
   3   3   6      329.18      345.58      8.88 o 
   4   3   6       70.31       68.18      4.26 o 
   5   3   6      174.54      174.38      6.76 o 
   6   3   6        5.42        1.68      2.04 o 
   7   3   6       94.33       97.22     10.32 o 
   8   3   6      167.66      170.83      7.46 o 
   9   3   6        0.49       -1.38      2.70 o 
  10   3   6       14.67       15.83      4.79 o 
  11   3   6        3.77        5.50      3.84 o 
  12   3   6        4.32        8.97      4.93 o 
 -10   4   6        4.44       13.02      5.31 o 
  -9   4   6       27.26       28.23      5.04 o 
  -8   4   6       15.44        8.06      2.90 o 
  -7   4   6        4.06       -0.58      2.51 o 
  -6   4   6       34.06       38.28      6.34 o 
  -5   4   6        3.56        3.07      3.41 o 
  -4   4   6       15.86       14.40      3.84 o 
  -3   4   6       20.83       16.76      4.13 o 
  -2   4   6      391.31      396.28     15.01 o 
  -1   4   6      866.28      819.05     21.95 o 
   0   4   6       60.61       55.64      6.37 o 
   1   4   6        0.15       -0.18      1.13 o 
   2   4   6      113.16      107.90      4.48 o 
   3   4   6      202.82      211.61      6.92 o 
   4   4   6       33.63       26.47      3.10 o 
   5   4   6      109.26      104.10      5.42 o 
   6   4   6       67.63       68.08      5.19 o 
   7   4   6        0.14       -1.13      1.13 o 
   8   4   6        0.58        2.02      2.37 o 
   9   4   6        3.40       -0.51      3.03 o 
  10   4   6        2.00        0.44      2.66 o 
  11   4   6        0.43       -2.88      2.88 o 
  12   4   6        9.71       12.23      4.28 o 
  -9   5   6        1.69        3.09      2.64 o 
  -8   5   6        9.89       10.74      6.57 o 
  -7   5   6        1.82        0.15      2.56 o 
  -6   5   6      246.49      254.24     14.05 o 
  -5   5   6       82.26      101.46     10.29 o 
  -4   5   6       19.59       16.75      4.43 o 
  -3   5   6       10.68       10.75      3.39 o 
  -2   5   6       74.92       87.37      8.76 o 
  -1   5   6        0.29        0.03      2.17 o 
   0   5   6        0.36        0.45      2.00 o 
   1   5   6      131.62      131.82      5.48 o 
   2   5   6       59.54       58.87      3.67 o 
   3   5   6       96.45       97.94      7.59 o 
   4   5   6      191.35      193.60      7.30 o 
   5   5   6       84.60       73.54      5.08 o 
   6   5   6       15.94       15.78      2.84 o 
   7   5   6       24.53       31.84      7.35 o 
   8   5   6       61.89       56.52      7.55 o 
   9   5   6       34.45       28.93      6.40 o 
  10   5   6       64.94       68.15      8.93 o 
  11   5   6        1.09        2.86      3.07 o 
  12   5   6        1.26        1.81      4.00 o 
  -9   6   6        2.41        8.55      2.88 o 
  -8   6   6        0.12        0.51      2.64 o 
  -7   6   6       14.06       17.05     10.09 o 
  -6   6   6        3.36        6.66      7.22 o 
  -5   6   6        4.40        4.54      4.16 o 
  -4   6   6        5.71        3.50      3.05 o 
  -3   6   6        6.08        3.68      4.22 o 
  -2   6   6       70.57       68.05      8.57 o 
  -1   6   6        6.12        2.99      2.44 o 
   0   6   6       27.24       17.62      4.20 o 
   1   6   6      354.67      325.59     13.76 o 
   2   6   6       62.71       74.77      4.49 o 
   3   6   6        8.97        8.23      1.84 o 
   4   6   6        6.85        4.70      1.71 o 
   5   6   6       98.48      101.83      5.80 o 
   6   6   6       17.19       23.69      3.18 o 
   7   6   6       33.04       35.09      6.39 o 
   8   6   6        6.35        5.43      5.28 o 
   9   6   6       14.06       16.42      4.75 o 
  10   6   6        3.01        0.69      3.25 o 
  11   6   6        0.05       -1.96      3.28 o 
  12   6   6        2.69        7.31      3.64 o 
  -8   7   6        2.31        0.88      4.01 o 
  -7   7   6        6.00       10.87      6.59 o 
  -6   7   6       14.00        7.62      4.04 o 
  -5   7   6        0.68        2.64      3.18 o 
  -4   7   6      274.54      244.75     15.20 o 
  -3   7   6       54.42       43.52      7.45 o 
  -2   7   6       14.17        9.92      4.52 o 
  -1   7   6       29.50       25.31     12.43 o 
   0   7   6       35.02       42.88     10.78 o 
   1   7   6        1.00        1.99      2.57 o 
   2   7   6        2.96        7.77      2.98 o 
   3   7   6        0.29        4.56      3.05 o 
   4   7   6        3.17        1.98      1.56 o 
   5   7   6      122.67      132.56      7.24 o 
   6   7   6      192.98      180.21     11.57 o 
   7   7   6       42.65       37.67      6.76 o 
   8   7   6        0.93       -0.95      2.86 o 
   9   7   6       16.71        8.59      4.10 o 
  10   7   6        8.53        5.26      3.52 o 
  11   7   6        0.12        6.82      4.56 o 
  -7   8   6        0.58        2.59      3.24 o 
  -6   8   6        1.35        4.54      7.05 o 
  -5   8   6       17.58       20.93      5.00 o 
  -4   8   6       10.44       17.87      5.13 o 
  -3   8   6        0.14        1.61      4.05 o 
  -2   8   6       28.89       20.17      5.49 o 
  -1   8   6        4.10        3.18      5.42 o 
   0   8   6       56.73       56.05      8.28 o 
   1   8   6        5.25        2.17      2.85 o 
   2   8   6        0.88        0.95      2.88 o 
   3   8   6       65.10       69.27     12.22 o 
   4   8   6       64.69       72.53      5.95 o 
   5   8   6        0.12       -1.40      2.07 o 
   6   8   6       25.21       21.30      5.17 o 
   7   8   6        0.02       -2.92      2.92 o 
   8   8   6       35.60       33.61      7.70 o 
   9   8   6        4.37        4.45      3.78 o 
  10   8   6        1.90       -0.95      3.73 o 
  11   8   6        1.42        4.67      5.39 o 
  -7   9   6       21.08       37.24      6.15 o 
  -6   9   6        2.00        1.42     10.79 o 
  -5   9   6       13.76       30.54     12.61 o 
  -4   9   6       13.21       29.76      8.37 o 
  -3   9   6       20.84       12.78      4.78 o 
  -2   9   6      166.98      165.85     18.07 o 
  -1   9   6       38.36       43.89      7.96 o 
   0   9   6       30.86       33.42      6.66 o 
   1   9   6       61.75       70.16      9.29 o 
   2   9   6        8.81        9.52      3.47 o 
   3   9   6        0.67        1.14      2.43 o 
   4   9   6        8.52        6.13      4.90 o 
   5   9   6        0.97       -4.94      5.64 o 
   6   9   6       11.60        3.53      3.96 o 
   7   9   6       55.46       54.83      7.86 o 
   8   9   6       17.25        9.25      8.86 o 
   9   9   6        0.24       -3.08      3.08 o 
  10   9   6        2.90        2.17      3.93 o 
  -6  10   6        2.50       -3.10      3.71 o 
  -5  10   6        9.86        6.64      4.12 o 
  -4  10   6        4.21       -4.00      4.00 o 
  -3  10   6        0.96        3.78      3.70 o 
  -2  10   6       29.01       25.93      6.97 o 
  -1  10   6       13.94       27.88     11.05 o 
   0  10   6       22.27       28.69      6.62 o 
   1  10   6        2.48       -2.24      2.58 o 
   2  10   6       18.21       21.46      6.80 o 
   3  10   6       57.42       71.57      8.84 o 
   4  10   6        1.88       11.38      8.43 o 
   5  10   6       29.58       33.32     13.59 o 
   6  10   6        3.90        2.68      3.16 o 
   7  10   6        4.83       -1.82      4.35 o 
   8  10   6       26.74       24.27     10.67 o 
   9  10   6        0.56        2.47      3.73 o 
  -4  11   6        0.08        2.38      3.77 o 
  -3  11   6       23.23       12.56      5.54 o 
  -2  11   6       10.78       14.71      4.88 o 
  -1  11   6       30.47       24.65     12.33 o 
   0  11   6       42.48       57.47      9.04 o 
   1  11   6       27.77       38.05      6.51 o 
   2  11   6       17.47       16.62      4.59 o 
   3  11   6       10.33        2.66      2.43 o 
   4  11   6        9.42        4.68     10.04 o 
   5  11   6       10.86        0.42     13.35 o 
   6  11   6        0.53        5.37      9.72 o 
   7  11   6        1.74       19.55     12.46 o 
   8  11   6        1.56        8.02      3.68 o 
  -2  12   6        2.57        0.93      4.09 o 
  -1  12   6       10.32        6.97     10.21 o 
   0  12   6       24.39       18.38      4.60 o 
   1  12   6       26.92       29.83      5.62 o 
   2  12   6        3.24       -1.42      9.07 o 
   3  12   6        4.21       -2.74      9.41 o 
   4  12   6        9.86       26.63     12.60 o 
   5  12   6       16.08       17.39     12.17 o 
   6  12   6        5.49        6.91     10.01 o 
   7  12   6       10.81        0.00      8.32 o 
   1  13   6        1.02       -3.24     10.18 o 
   2  13   6        2.87        8.49      8.44 o 
   3  13   6       21.40       17.73     11.63 o 
  -3  -9   7        3.59       18.03     10.53 o 
  -2  -9   7        2.86        7.33      9.91 o 
  -1  -9   7        4.11        7.43      3.72 o 
   0  -9   7       16.90       13.91      9.29 o 
   1  -9   7        0.11        3.45      3.95 o 
   2  -9   7        0.03       -0.13      9.38 o 
   3  -9   7       17.69       19.90      6.14 o 
  -5  -8   7        0.07        7.96      7.18 o 
  -4  -8   7        6.09        8.82      7.53 o 
  -2  -8   7       54.09       65.38     13.86 o 
  -1  -8   7        6.71        1.69      6.31 o 
   0  -8   7        0.62       -1.71      3.18 o 
   1  -8   7        5.21        5.86      3.59 o 
   2  -8   7        0.11       -3.11      3.11 o 
   3  -8   7       18.34       21.57      5.35 o 
   4  -8   7        0.02        2.27      3.82 o 
   5  -8   7        0.82       -1.87      3.39 o 
  -6  -7   7        2.65        1.17      4.43 o 
  -5  -7   7        4.80        2.40      5.83 o 
  -4  -7   7       14.88       19.06      8.71 o 
  -3  -7   7       20.09       25.05      8.89 o 
  -2  -7   7       56.92       51.96      7.62 o 
  -1  -7   7       29.98       22.00      8.03 o 
   0  -7   7        1.16        2.68      5.45 o 
   1  -7   7        0.37        4.34      3.10 o 
   2  -7   7       49.24       59.30     16.87 o 
   3  -7   7       30.80       36.65      7.17 o 
   4  -7   7        5.58        2.88      3.01 o 
   5  -7   7       30.10       31.73      7.13 o 
   6  -7   7        5.44        4.54      7.21 o 
   7  -7   7        3.04        4.24      4.50 o 
  -7  -6   7        9.99       13.11      4.16 o 
  -6  -6   7        1.82        3.19      4.18 o 
  -5  -6   7        7.29        8.70      4.21 o 
  -4  -6   7       17.34       13.52      7.16 o 
  -3  -6   7        0.97        0.78      1.95 o 
  -2  -6   7        2.26        1.63      2.49 o 
  -1  -6   7        4.12        1.40      2.89 o 
   0  -6   7      116.62      125.58     10.62 o 
   1  -6   7       22.27       22.82      6.53 o 
   2  -6   7       51.47       45.91      7.29 o 
   3  -6   7        3.59        4.89      3.32 o 
   4  -6   7       15.56       14.60      4.53 o 
   5  -6   7        3.46        0.78      4.13 o 
   6  -6   7        0.18       -1.85      3.17 o 
   7  -6   7        5.36        3.96      4.40 o 
   8  -6   7       13.33       18.88      5.70 o 
  -8  -5   7        7.06       10.41      3.62 o 
  -7  -5   7        0.39        2.64      7.48 o 
  -6  -5   7        3.53       -1.87      3.49 o 
  -5  -5   7        1.03       -1.82      3.37 o 
  -4  -5   7        0.97        2.53      3.46 o 
  -3  -5   7       18.09       15.49      3.00 o 
  -2  -5   7      145.41      134.57      9.49 o 
  -1  -5   7      221.29      239.19     12.41 o 
   0  -5   7      259.02      268.57     13.24 o 
   1  -5   7      131.87      131.18     10.41 o 
   2  -5   7       17.95       22.58      5.13 o 
   3  -5   7       13.20       11.21      5.26 o 
   4  -5   7       30.22       38.68     10.40 o 
   5  -5   7       26.94       26.01      6.12 o 
   6  -5   7        0.93        0.68      3.25 o 
   7  -5   7       45.02       42.72      7.56 o 
   8  -5   7       30.00       26.15      6.35 o 
   9  -5   7        8.53        6.28      3.41 o 
  -9  -4   7        0.83       -1.22      7.10 o 
  -8  -4   7        1.75        7.50      4.06 o 
  -7  -4   7        1.46       -0.30      3.12 o 
  -6  -4   7        7.57       10.06      4.19 o 
  -5  -4   7       38.44       30.25      6.37 o 
  -4  -4   7        2.15        1.42      2.43 o 
  -3  -4   7       14.44       16.76      3.26 o 
  -2  -4   7       88.40       98.15      6.56 o 
  -1  -4   7       58.25       58.92      4.56 o 
   0  -4   7      129.80      127.56      9.38 o 
   1  -4   7       36.19       37.41      5.98 o 
   2  -4   7       18.43       20.71      7.52 o 
   3  -4   7        8.91        7.96      3.58 o 
   4  -4   7       29.36       28.07      5.20 o 
   5  -4   7        3.89        4.06      2.99 o 
   6  -4   7       48.03       47.51      7.35 o 
   7  -4   7        5.69       -0.55      2.65 o 
   8  -4   7       18.50       15.19      4.65 o 
   9  -4   7        8.06        4.48      7.54 o 
  10  -4   7        5.16        7.72      3.13 o 
  -8  -3   7      117.94      108.92     18.59 o 
  -7  -3   7      147.40      165.54     12.00 o 
  -6  -3   7        1.35        3.25      3.44 o 
  -5  -3   7        0.43        0.09      1.34 o 
  -4  -3   7       12.86       10.68      2.79 o 
  -3  -3   7      109.57      114.01      6.88 o 
  -2  -3   7      116.96      110.39      6.41 o 
  -1  -3   7        0.10        0.34      1.42 o 
   0  -3   7      125.96      127.08      7.54 o 
   1  -3   7        8.75        8.03      3.44 o 
   2  -3   7     1426.73     1395.97     29.48 o 
   3  -3   7      145.53      145.13      9.01 o 
   4  -3   7        1.22        0.89      2.37 o 
   5  -3   7       18.65       18.77      4.46 o 
   6  -3   7       14.19        9.94      3.94 o 
   7  -3   7       14.81       15.63      4.62 o 
   8  -3   7        9.27        5.55      3.83 o 
   9  -3   7       64.07       73.30      9.21 o 
  10  -3   7        7.27        8.67      3.65 o 
  -9  -2   7        6.14       -1.39      8.02 o 
  -8  -2   7        0.48       -1.98      7.11 o 
  -7  -2   7       37.48       43.86     13.50 o 
  -6  -2   7        0.90        3.82      2.72 o 
  -5  -2   7       54.96       55.93      5.40 o 
  -4  -2   7       35.90       36.80      4.43 o 
  -3  -2   7       59.26       54.43      5.06 o 
  -2  -2   7      169.16      178.55      8.40 o 
  -1  -2   7       45.01       44.06      4.42 o 
   0  -2   7       74.67       94.19      5.55 o 
   1  -2   7      117.80      118.54      5.67 o 
   2  -2   7        4.46       -0.79      4.29 o 
   3  -2   7       21.86       26.00      4.67 o 
   4  -2   7       19.44       23.78      4.53 o 
   5  -2   7       26.06       31.33      8.00 o 
   6  -2   7        2.60        4.94      3.72 o 
   7  -2   7       83.93       90.44      9.09 o 
   8  -2   7       56.23       58.17     12.15 o 
   9  -2   7       27.26       20.55      4.50 o 
  10  -2   7        5.11        9.21      5.39 o 
  11  -2   7        0.17       -2.13      2.95 o 
 -10  -1   7        0.49       -1.46      7.24 o 
  -9  -1   7        0.14       -4.69      6.70 o 
  -8  -1   7       13.64        5.88      8.40 o 
  -7  -1   7        3.19        0.71      6.90 o 
  -6  -1   7      231.45      248.11     12.15 o 
  -5  -1   7      422.96      439.26     12.93 o 
  -4  -1   7        0.37        2.06      1.64 o 
  -3  -1   7      304.61      302.52     10.13 o 
  -2  -1   7       41.21       38.96      4.21 o 
  -1  -1   7        0.01       -0.71      1.58 o 
   0  -1   7        0.21        0.19      1.33 o 
   1  -1   7       48.44       44.21      4.03 o 
   2  -1   7      239.92      244.88      8.85 o 
   3  -1   7       22.51       21.06      3.11 o 
   4  -1   7     1724.33     1665.50     38.80 o 
   5  -1   7      137.12      134.02      8.48 o 
   6  -1   7       15.92       17.57      4.19 o 
   7  -1   7        0.04        0.25      2.39 o 
   8  -1   7       81.00       80.13      8.56 o 
   9  -1   7        0.03       -0.66      2.42 o 
  10  -1   7        6.72        6.54      2.92 o 
  11  -1   7        7.28        9.40      4.44 o 
 -10   0   7        1.50       -3.85      6.38 o 
  -9   0   7        0.06        3.30      7.76 o 
  -8   0   7        1.96       -0.87      7.28 o 
  -7   0   7       59.46       46.74     12.40 o 
  -6   0   7        0.01       -2.18      2.60 o 
  -5   0   7      121.58      139.72     11.38 o 
  -4   0   7        4.88        4.00      1.88 o 
  -3   0   7       22.81       20.83      3.13 o 
  -2   0   7        0.11       -1.03      1.63 o 
  -1   0   7        0.06       -1.16      1.37 o 
   0   0   7       18.81       18.15      2.86 o 
   1   0   7       45.77       49.94      4.12 o 
   2   0   7       89.04       96.56      6.23 o 
   3   0   7      188.67      188.02      6.95 o 
   4   0   7      220.28      212.78      7.65 o 
   5   0   7      347.33      366.80     10.52 o 
   6   0   7      201.22      201.02     12.09 o 
   7   0   7       82.66       86.55      8.05 o 
   8   0   7       30.34       30.35      5.17 o 
   9   0   7       14.08       12.92      3.70 o 
  10   0   7        0.56        0.60      2.01 o 
  11   0   7       16.38        9.01      3.52 o 
  12   0   7        7.62        8.68      4.74 o 
 -10   1   7        7.66       10.59      8.43 o 
  -9   1   7       14.15       13.18     10.07 o 
  -8   1   7        9.18        9.50      7.01 o 
  -7   1   7        1.67       -0.23      2.04 o 
  -6   1   7      141.43      143.55     11.43 o 
  -5   1   7      191.64      194.50     12.25 o 
  -4   1   7      622.22      598.56     19.45 o 
  -3   1   7      307.31      320.07     13.65 o 
  -2   1   7      214.30      220.40     10.92 o 
  -1   1   7       79.24       77.68      4.82 o 
   0   1   7       34.84       38.01      3.40 o 
   1   1   7       19.58       16.11      3.55 o 
   2   1   7       61.34       65.26      4.43 o 
   3   1   7      249.12      242.61     15.43 o 
   4   1   7       26.54       32.20      3.66 o 
   5   1   7       83.79       89.26      5.75 o 
   6   1   7      533.34      517.85     16.22 o 
   7   1   7        4.02        1.95      1.97 o 
   8   1   7       49.78       40.78      5.83 o 
   9   1   7        0.62       -0.64      3.30 o 
  10   1   7        2.18        5.01      3.50 o 
  11   1   7        3.33        5.62      3.25 o 
  12   1   7        1.44       -3.05      3.05 o 
 -10   2   7        0.10       -4.98      7.72 o 
  -9   2   7       19.05        6.44      8.19 o 
  -8   2   7        3.62       -0.93      1.99 o 
  -7   2   7       15.63       15.01      4.83 o 
  -6   2   7       39.89       42.83      6.61 o 
  -5   2   7       19.91       16.11      4.38 o 
  -4   2   7      408.14      397.97     16.03 o 
  -3   2   7      989.13      958.30     38.91 o 
  -2   2   7       20.20       24.79      4.61 o 
  -1   2   7        3.80        6.37      1.64 o 
   0   2   7       68.05       74.49      5.89 o 
   1   2   7        2.11        0.51      2.09 o 
   2   2   7       33.79       35.01      3.31 o 
   3   2   7      270.79      266.14      8.20 o 
   4   2   7      105.53      102.31      5.27 o 
   5   2   7       40.36       37.30      3.89 o 
   6   2   7      389.29      408.61     11.81 o 
   7   2   7      140.84      146.27      7.16 o 
   8   2   7       22.80       25.77      3.77 o 
   9   2   7       19.93       24.56      3.31 o 
  10   2   7       18.46       17.03      4.92 o 
  11   2   7       12.53       10.28      4.61 o 
  12   2   7        0.03        4.22      3.42 o 
  -9   3   7       21.61       42.98     12.01 o 
  -8   3   7       12.85       10.55      2.93 o 
  -7   3   7      161.37      161.94     12.38 o 
  -6   3   7        2.52        1.59      5.51 o 
  -5   3   7        5.01        3.63      2.97 o 
  -4   3   7      211.85      209.60     11.80 o 
  -3   3   7        3.98        3.14      2.34 o 
  -2   3   7      152.22      148.89     10.66 o 
  -1   3   7       38.39       36.81      5.50 o 
   0   3   7       57.19       59.51      6.73 o 
   1   3   7       20.11       24.72      1.87 o 
   2   3   7        1.69        0.96      0.84 o 
   3   3   7      151.59      134.58      5.61 o 
   4   3   7       68.00       71.06      4.81 o 
   5   3   7       13.59       12.66      3.11 o 
   6   3   7       79.15       81.51      5.72 o 
   7   3   7        8.90       10.95      2.29 o 
   8   3   7      285.21      308.94     10.55 o 
   9   3   7        0.10       -1.09      2.20 o 
  10   3   7        9.62        3.77      3.45 o 
  11   3   7        0.23        0.47      3.92 o 
  12   3   7        1.08        7.08      3.56 o 
  -9   4   7        4.18        2.57      6.04 o 
  -8   4   7       29.04       33.81     13.04 o 
  -7   4   7       44.43       47.86      7.29 o 
  -6   4   7        4.07       -0.23      3.18 o 
  -5   4   7       23.99       14.65      6.27 o 
  -4   4   7        5.99        3.94      2.53 o 
  -3   4   7        4.02        2.46      2.29 o 
  -2   4   7      717.37      667.29     21.62 o 
  -1   4   7      720.98      656.63     20.55 o 
   0   4   7       64.32       60.70      7.10 o 
   1   4   7        0.14       -0.03      1.99 o 
   2   4   7       66.56       70.70      3.79 o 
   3   4   7      236.82      244.24      7.74 o 
   4   4   7        0.11        1.54      1.20 o 
   5   4   7      224.13      226.31      8.23 o 
   6   4   7        9.52       12.24      2.45 o 
   7   4   7       10.47        6.53      2.55 o 
   8   4   7      214.72      238.33     12.36 o 
   9   4   7       77.02       73.16      8.50 o 
  10   4   7       35.24       34.61      9.72 o 
  11   4   7        2.67        8.55      3.73 o 
  12   4   7       16.29       19.69      5.67 o 
  -9   5   7        4.27        6.58      3.39 o 
  -8   5   7       28.95       26.29     10.56 o 
  -7   5   7        3.29        5.23      3.35 o 
  -6   5   7        3.17        4.48      3.12 o 
  -5   5   7      165.49      182.97     12.79 o 
  -4   5   7       34.96       41.70      6.69 o 
  -3   5   7        6.94        2.19      2.65 o 
  -2   5   7      220.77      208.68     11.88 o 
  -1   5   7       31.67       33.25      6.12 o 
   0   5   7        0.04        0.52      2.11 o 
   1   5   7       51.51       48.20      6.48 o 
   2   5   7      103.42      115.74      8.54 o 
   3   5   7       54.12       55.54      4.32 o 
   4   5   7       60.51       60.82      4.87 o 
   5   5   7        3.05        2.08      1.89 o 
   6   5   7        0.05        0.10      3.60 o 
   7   5   7       19.31       16.11      2.77 o 
   8   5   7        0.04        0.25      5.44 o 
   9   5   7        0.18        3.43      2.95 o 
  10   5   7       40.92       55.59      8.14 o 
  11   5   7        3.99       -1.00      3.29 o 
  12   5   7        2.30       10.45      4.13 o 
  -8   6   7        0.20        4.75      2.71 o 
  -7   6   7        9.25       13.12      3.58 o 
  -6   6   7       14.15       13.50     14.90 o 
  -5   6   7        6.13        7.64      3.53 o 
  -4   6   7        1.59       -3.28      3.28 o 
  -3   6   7        8.78        8.21      3.41 o 
  -2   6   7        0.35       -2.28      2.28 o 
  -1   6   7       23.03       18.56      4.70 o 
   0   6   7      841.58      809.19     45.66 o 
   1   6   7       86.38       82.40      8.55 o 
   2   6   7      287.01      288.95     13.55 o 
   3   6   7       15.45       14.96      4.28 o 
   4   6   7        2.03        0.71      1.36 o 
   5   6   7       12.00        8.14      3.71 o 
   6   6   7       25.47       33.27      4.05 o 
   7   6   7       86.29       77.16     18.97 o 
   8   6   7        5.23        3.48      2.85 o 
   9   6   7       16.34       10.11      3.95 o 
  10   6   7       79.35       65.91     10.41 o 
  11   6   7        3.36       -3.51      3.51 o 
  -8   7   7       12.82       16.85      3.51 o 
  -7   7   7        3.32        5.58      4.81 o 
  -6   7   7        9.24        6.94      8.17 o 
  -5   7   7       12.82        7.36      7.03 o 
  -4   7   7       15.44       10.78      7.36 o 
  -3   7   7      120.51      142.64     23.31 o 
  -2   7   7       33.19       30.31      6.23 o 
  -1   7   7       39.77       42.88      7.49 o 
   0   7   7        3.64       -0.10      3.71 o 
   1   7   7      138.07      137.02     10.45 o 
   2   7   7        1.74       -2.17      2.45 o 
   3   7   7        0.81        4.16      3.40 o 
   4   7   7        5.15        4.17      2.62 o 
   5   7   7       24.66       26.34      3.83 o 
   6   7   7        0.02        1.08      3.34 o 
   7   7   7        0.00       -2.67      6.17 o 
   8   7   7        1.38        1.69      3.20 o 
   9   7   7        3.15       -1.23      4.79 o 
  10   7   7        3.03        3.22      3.91 o 
  11   7   7        0.00        2.60      6.39 o 
  -7   8   7       16.71       24.52      5.22 o 
  -6   8   7       14.13       12.12      3.90 o 
  -5   8   7        0.05        5.74      5.19 o 
  -4   8   7       32.05       30.64      8.34 o 
  -3   8   7        1.48        5.80      4.11 o 
  -2   8   7        0.70       11.97      3.90 o 
  -1   8   7       11.50        9.15      4.32 o 
   0   8   7        0.94       -1.08      4.31 o 
   1   8   7        0.72        3.97      3.03 o 
   2   8   7      346.49      349.50     16.20 o 
   3   8   7       25.78       24.30      5.15 o 
   4   8   7       61.97       52.73     11.23 o 
   5   8   7        1.40        2.02      2.03 o 
   6   8   7        3.98        2.78      2.69 o 
   7   8   7        6.12        6.24      5.87 o 
   8   8   7        0.94        2.78      3.18 o 
   9   8   7       10.49        4.51      3.85 o 
  10   8   7        0.02       -3.52      7.01 o 
  11   8   7        0.00       -3.39      3.69 o 
  -6   9   7        0.34        1.01      4.47 o 
  -5   9   7        5.50       17.26     19.15 o 
  -4   9   7        4.18       14.90      4.46 o 
  -3   9   7       12.01       16.96      5.59 o 
  -2   9   7       32.01       46.64     21.07 o 
  -1   9   7       23.15       29.74      6.00 o 
   0   9   7       15.48       10.86      5.29 o 
   1   9   7       18.18       16.25      4.82 o 
   2   9   7        0.21        2.51      3.05 o 
   3   9   7       56.61       66.67      8.39 o 
   4   9   7       36.76       44.93      6.81 o 
   5   9   7        6.35       -0.43      6.53 o 
   6   9   7        0.03        1.01      9.29 o 
   7   9   7       30.79       25.78      5.12 o 
   8   9   7        6.55       -1.84      2.82 o 
   9   9   7        0.07       -0.13      3.63 o 
  10   9   7        1.12        2.07      3.41 o 
  -5  10   7        0.15       -1.44      4.48 o 
  -4  10   7        6.69        5.73     13.76 o 
  -3  10   7        0.02        4.17      4.13 o 
  -2  10   7       39.23       39.39      6.96 o 
  -1  10   7        0.00       -3.00      4.97 o 
   0  10   7        4.57        0.79      3.47 o 
   1  10   7       15.73       20.95      4.92 o 
   2  10   7        6.50        9.51      4.59 o 
   3  10   7        0.12        4.58      4.62 o 
   4  10   7       94.04      115.87     21.48 o 
   5  10   7        0.51       -3.48      7.41 o 
   6  10   7       53.99       48.03     17.33 o 
   7  10   7        2.23       16.75     10.73 o 
   8  10   7        2.86        7.52      8.74 o 
   9  10   7        3.95       16.06      4.63 o 
  -3  11   7        8.78        4.97      9.64 o 
  -2  11   7        1.93        4.89      4.66 o 
  -1  11   7       13.04       23.91     10.91 o 
   0  11   7        0.99        4.85      4.80 o 
   1  11   7        9.34       11.48      5.82 o 
   2  11   7        7.75        9.38      3.56 o 
   3  11   7       39.66       39.48     14.61 o 
   4  11   7       10.40       52.84     13.99 o 
   5  11   7       13.12       18.33     13.13 o 
   6  11   7        6.70        2.13      9.70 o 
   7  11   7        0.68       23.82     11.84 o 
   8  11   7        6.04       17.46     12.61 o 
  -1  12   7        2.44        1.64      3.56 o 
   0  12   7       19.08        8.76     11.54 o 
   1  12   7        0.36       -0.43      6.35 o 
   2  12   7        0.27       15.44      8.58 o 
   3  12   7        2.86       12.06      8.58 o 
   4  12   7        0.22        8.79     10.71 o 
   5  12   7        6.09        7.56     12.14 o 
  -3  -8   8        1.96       -1.35      8.87 o 
  -2  -8   8        2.02       -0.30      8.48 o 
  -1  -8   8        1.82       -0.09      3.66 o 
   0  -8   8       12.83        6.53      3.89 o 
   1  -8   8       23.84       26.97      6.26 o 
   2  -8   8        2.09        2.21      6.65 o 
   3  -8   8       23.22       35.91      7.28 o 
   4  -8   8       16.52        9.30      5.38 o 
  -5  -7   8        4.93        3.54      5.25 o 
  -4  -7   8       15.81       12.07      6.07 o 
  -3  -7   8        0.04        0.80      6.70 o 
  -2  -7   8       14.42        9.93      4.32 o 
  -1  -7   8        0.14       -1.00      5.79 o 
   0  -7   8       11.15        9.92      3.62 o 
   1  -7   8        7.13       12.39      5.52 o 
   2  -7   8        3.15        6.77      5.89 o 
   3  -7   8        0.27        3.29      3.57 o 
   4  -7   8        0.20       -2.15      3.67 o 
   5  -7   8       11.72       14.40      4.33 o 
   6  -7   8        0.70        3.91      3.74 o 
  -6  -6   8        0.33       -2.84      2.84 o 
  -5  -6   8       31.64       41.91     10.12 o 
  -4  -6   8       72.01       64.48     12.66 o 
  -2  -6   8        2.47        6.57      2.86 o 
  -1  -6   8        0.28       -0.97      2.67 o 
   0  -6   8        1.49        0.80      2.40 o 
   1  -6   8        2.34       -2.21      2.97 o 
   2  -6   8       13.10       14.99      4.77 o 
   3  -6   8       28.85       25.25      5.73 o 
   4  -6   8        3.29        3.41      3.28 o 
   5  -6   8       67.25       86.01     10.17 o 
   6  -6   8       27.65       33.67      6.82 o 
   7  -6   8       11.44       21.31      5.56 o 
  -7  -5   8        8.34        7.85      4.98 o 
  -6  -5   8        6.02        6.25      3.60 o 
  -5  -5   8        1.50        1.42      5.53 o 
  -4  -5   8        0.06        2.41      2.59 o 
  -3  -5   8       17.55       21.51      4.54 o 
  -2  -5   8       44.64       46.46      8.03 o 
  -1  -5   8       45.01       54.46      7.42 o 
   0  -5   8      186.23      195.37     11.80 o 
   1  -5   8        0.15        0.71      2.84 o 
   2  -5   8       21.32       22.67      5.38 o 
   3  -5   8        1.49        1.53      3.07 o 
   4  -5   8        1.27        1.29      2.56 o 
   5  -5   8        9.68        9.06      8.89 o 
   6  -5   8       10.91        7.27      5.09 o 
   7  -5   8        0.14       -3.89      4.88 o 
   8  -5   8        3.68        3.26      5.63 o 
  -8  -4   8       33.55       42.85     12.11 o 
  -7  -4   8        0.02        9.64      6.17 o 
  -6  -4   8        2.36        1.66      2.99 o 
  -5  -4   8       37.20       37.85     10.99 o 
  -4  -4   8        6.25        4.83      2.31 o 
  -3  -4   8       19.12       14.56      3.23 o 
  -2  -4   8       61.12       61.86      7.40 o 
  -1  -4   8        3.27        4.58      2.78 o 
   0  -4   8        0.25       -1.50      1.50 o 
   1  -4   8       20.34       13.43      3.94 o 
   2  -4   8        0.15       -1.64      2.38 o 
   3  -4   8        2.83       -0.70      2.81 o 
   4  -4   8       32.08       30.35      5.84 o 
   5  -4   8       54.73       57.94      7.92 o 
   6  -4   8        4.87        2.64      7.81 o 
   7  -4   8      103.47      124.49     11.45 o 
   8  -4   8        6.02        3.36      3.79 o 
   9  -4   8        1.45        0.00      3.04 o 
  -8  -3   8        0.27        0.48      7.33 o 
  -7  -3   8        1.50       -3.61      7.00 o 
  -6  -3   8       30.75       22.56      9.60 o 
  -5  -3   8        9.64        1.36      3.24 o 
  -4  -3   8       25.99       28.45      4.06 o 
  -3  -3   8        0.78       -1.89      1.89 o 
  -2  -3   8       24.23       28.01      4.55 o 
  -1  -3   8       68.14       78.07      6.67 o 
   0  -3   8      211.25      199.75     10.80 o 
   1  -3   8       43.71       49.39      9.77 o 
   2  -3   8      653.99      642.27     19.73 o 
   3  -3   8        1.79        3.82      3.24 o 
   4  -3   8       64.37       69.07      7.92 o 
   5  -3   8        0.84       -2.48      2.48 o 
   6  -3   8        4.26       -0.56      2.81 o 
   7  -3   8       23.07       27.64      8.92 o 
   8  -3   8        3.93        9.11      5.55 o 
   9  -3   8       26.65       32.54      6.38 o 
  10  -3   8       12.33       10.62      3.00 o 
  -8  -2   8        0.71       -4.12      7.22 o 
  -7  -2   8       28.85       20.71      9.77 o 
  -6  -2   8       42.49       44.07     12.56 o 
  -5  -2   8        8.34       11.28      2.73 o 
  -4  -2   8       21.76       20.34      3.58 o 
  -3  -2   8      156.11      161.53      8.01 o 
  -2  -2   8        1.19        3.61      2.38 o 
  -1  -2   8      135.21      125.34      6.76 o 
   0  -2   8       24.93       26.03      3.70 o 
   1  -2   8       69.88       66.01      6.87 o 
   2  -2   8        6.65        3.64      2.77 o 
   3  -2   8       67.64       59.46      6.75 o 
   4  -2   8       59.70       59.33      6.96 o 
   5  -2   8       42.73       34.91      5.80 o 
   6  -2   8       62.42       68.63      8.02 o 
   7  -2   8       28.51       33.06      7.30 o 
   8  -2   8        0.07        3.60      3.26 o 
   9  -2   8       36.93       47.20     13.19 o 
  10  -2   8       20.24       18.71      9.03 o 
  -9  -1   8        2.51       -6.13      6.13 o 
  -8  -1   8        1.97       -3.02      6.69 o 
  -7  -1   8        1.46        5.96      7.86 o 
  -6  -1   8       53.43       53.22      6.51 o 
  -5  -1   8       10.30       14.91      4.05 o 
  -4  -1   8        0.74        0.15      2.23 o 
  -3  -1   8       47.41       42.39      4.43 o 
  -2  -1   8      116.85      129.72      6.96 o 
  -1  -1   8      146.23      136.04      6.82 o 
   0  -1   8       10.23        5.59      2.22 o 
   1  -1   8       75.93       74.86      5.36 o 
   2  -1   8      112.49      115.78      5.89 o 
   3  -1   8      200.76      185.42     10.79 o 
   4  -1   8      869.85      844.54     25.97 o 
   5  -1   8       12.79        9.81      3.38 o 
   6  -1   8       79.39       74.96      7.85 o 
   7  -1   8       63.06       71.36      8.07 o 
   8  -1   8        2.91        0.88      2.58 o 
   9  -1   8       30.73       28.78      5.63 o 
  10  -1   8        7.55        3.70      6.73 o 
  11  -1   8        7.42        2.55      3.54 o 
  -9   0   8        0.01       -5.37      7.24 o 
  -8   0   8        0.11       -6.65      6.65 o 
  -7   0   8       10.30        8.33      7.57 o 
  -6   0   8      103.18       96.93      9.51 o 
  -5   0   8      176.48      165.85     17.50 o 
  -4   0   8       43.10       42.63      6.29 o 
  -3   0   8       60.61       60.78     10.16 o 
  -2   0   8       20.06       20.54      3.69 o 
  -1   0   8      118.44      118.19      6.59 o 
   0   0   8       55.68       58.30      4.85 o 
   1   0   8       14.23       17.93      4.14 o 
   2   0   8        6.67        3.67      1.91 o 
   3   0   8       88.05       85.13      5.83 o 
   4   0   8       13.38       19.11      3.96 o 
   5   0   8       20.51       21.00      4.52 o 
   6   0   8       27.63       29.90      7.55 o 
   7   0   8       78.05       63.54     14.89 o 
   8   0   8        0.01       -0.52      1.96 o 
   9   0   8       96.51      106.54     12.47 o 
  10   0   8        2.18        3.00      2.20 o 
  11   0   8       15.85       24.43      6.19 o 
  -9   1   8        1.91        0.64      7.90 o 
  -8   1   8        7.95        3.12      7.03 o 
  -7   1   8        1.12        0.93      1.84 o 
  -6   1   8        1.96       -2.58      2.58 o 
  -5   1   8       14.36       14.84      4.19 o 
  -4   1   8       45.92       40.81      6.27 o 
  -3   1   8        6.06        9.60      3.56 o 
  -2   1   8       38.09       32.35      5.73 o 
  -1   1   8       41.87       50.59      4.38 o 
   0   1   8      567.87      591.95     12.92 o 
   1   1   8      184.54      176.72      6.77 o 
   2   1   8       11.07        8.42      1.97 o 
   3   1   8       35.00       36.45      3.97 o 
   4   1   8      101.95      101.31      5.77 o 
   5   1   8      516.55      529.38     19.31 o 
   6   1   8      907.26      946.48     23.62 o 
   7   1   8        8.35        6.85      3.03 o 
   8   1   8       34.84       41.49      6.01 o 
   9   1   8       12.93       19.89      5.18 o 
  10   1   8       11.48        9.69      3.72 o 
  11   1   8        4.17        3.76      2.71 o 
  -9   2   8        5.84        8.73      7.99 o 
  -8   2   8        4.17        1.74      5.69 o 
  -7   2   8        2.87        5.16      2.56 o 
  -6   2   8        1.21        6.44      2.94 o 
  -5   2   8       71.50       84.41      9.06 o 
  -4   2   8      240.67      242.63     12.84 o 
  -3   2   8      307.96      314.67     17.79 o 
  -2   2   8       11.31       12.80      4.23 o 
  -1   2   8        6.39        6.24      3.24 o 
   0   2   8       85.10       82.77      8.07 o 
   1   2   8        6.53        6.17      1.63 o 
   2   2   8       15.27       15.23      2.50 o 
   3   2   8      117.35      112.18      5.57 o 
   4   2   8      124.38      129.80      6.28 o 
   5   2   8      114.85      114.87      8.47 o 
   6   2   8      168.76      179.58      8.05 o 
   7   2   8      195.64      183.31      8.34 o 
   8   2   8       87.34       92.67      8.05 o 
   9   2   8       33.00       32.22      4.83 o 
  10   2   8        2.09        7.68      2.85 o 
  11   2   8       25.61       16.25      5.35 o 
  -9   3   8       12.44       10.01      8.58 o 
  -8   3   8        3.77        6.36      2.37 o 
  -7   3   8       11.35        7.27      2.65 o 
  -6   3   8       62.49       58.74      7.98 o 
  -5   3   8        0.28       -2.58      2.58 o 
  -4   3   8        2.14        1.57      3.03 o 
  -3   3   8       20.07       15.52      4.09 o 
  -2   3   8       31.39       21.49      4.82 o 
  -1   3   8       46.66       33.04      7.61 o 
   0   3   8       15.69       15.61      4.18 o 
   1   3   8      161.94      154.20      9.77 o 
   2   3   8      433.38      431.91     10.34 o 
   3   3   8      162.89      169.38      6.64 o 
   4   3   8       15.51       20.01      2.88 o 
   5   3   8      540.72      554.49     13.88 o 
   6   3   8        5.58        6.18      2.23 o 
   7   3   8      267.09      273.25     10.39 o 
   8   3   8      113.87      121.85      7.25 o 
   9   3   8       10.48        4.26      3.49 o 
  10   3   8        1.74        0.75      3.26 o 
  11   3   8        4.50        7.95      4.69 o 
  -8   4   8        0.04        3.91      6.60 o 
  -7   4   8        0.51        1.64      2.77 o 
  -6   4   8        0.56       -2.25      2.25 o 
  -5   4   8        9.38        4.98      4.20 o 
  -4   4   8        0.51       -2.31      2.31 o 
  -3   4   8        0.32        1.77      2.26 o 
  -2   4   8      915.63      887.39     26.09 o 
  -1   4   8      534.31      497.37     18.47 o 
   0   4   8      116.02      111.74     10.44 o 
   1   4   8       14.73       15.09      4.19 o 
   2   4   8      253.99      226.00     12.02 o 
   3   4   8      218.09      218.06      7.38 o 
   4   4   8       15.67       12.31      2.48 o 
   5   4   8       55.02       54.02      5.01 o 
   6   4   8        4.23        5.70      2.40 o 
   7   4   8       56.75       61.21      5.71 o 
   8   4   8      105.64      121.34      6.89 o 
   9   4   8       68.31       82.54      8.87 o 
  10   4   8        7.23       15.01      4.43 o 
  11   4   8       11.54        5.06      3.92 o 
  -8   5   8        0.18       -2.34      2.61 o 
  -7   5   8       56.34       58.47     12.53 o 
  -6   5   8        0.74       -0.34      7.51 o 
  -5   5   8        6.37        8.71      5.59 o 
  -4   5   8       24.74       22.70      5.39 o 
  -3   5   8       44.24       45.05      7.35 o 
  -2   5   8        4.25        5.58      4.32 o 
  -1   5   8        0.04        1.24      2.72 o 
   0   5   8       15.46       12.77      4.12 o 
   1   5   8        5.54        2.48      2.99 o 
   2   5   8       47.91       42.53      6.44 o 
   3   5   8        8.59        3.64      2.95 o 
   4   5   8      523.77      523.90     13.10 o 
   5   5   8        4.18        2.67      2.92 o 
   6   5   8       20.85       19.57      4.44 o 
   7   5   8      143.32      156.06      7.78 o 
   8   5   8       45.53       52.02      7.10 o 
   9   5   8       32.42       45.10      7.73 o 
  10   5   8       26.83       21.52      4.75 o 
  11   5   8       13.47       16.92      5.57 o 
  -7   6   8        0.59        4.80      2.98 o 
  -6   6   8        7.89        7.59      6.65 o 
  -5   6   8        0.03       -1.77      2.52 o 
  -4   6   8        3.42        2.91      2.96 o 
  -3   6   8        0.01       -2.91      2.91 o 
  -2   6   8        1.41        0.28      2.96 o 
  -1   6   8       84.54       76.41      9.25 o 
   0   6   8     1079.30     1141.01     31.06 o 
   1   6   8      596.36      582.46     20.87 o 
   2   6   8        4.08        4.01      3.08 o 
   3   6   8       63.03       58.65      7.63 o 
   4   6   8       27.92       29.46     10.41 o 
   5   6   8        0.06        1.42      2.42 o 
   6   6   8       38.62       38.31      4.53 o 
   7   6   8       30.50       19.39      4.76 o 
   8   6   8       40.32       52.30      7.53 o 
   9   6   8      103.01      114.19     10.75 o 
  10   6   8       42.36       42.51      7.01 o 
  11   6   8       26.02       23.86      7.65 o 
  -7   7   8       29.80       30.79      6.82 o 
  -6   7   8       11.19       17.61      4.30 o 
  -5   7   8        9.74       10.33     11.21 o 
  -4   7   8        0.72        2.72      3.47 o 
  -3   7   8       13.79       19.71     10.22 o 
  -2   7   8        9.08       -2.36      4.40 o 
  -1   7   8      125.48      124.29     17.94 o 
   0   7   8        6.72        9.06      3.72 o 
   1   7   8      111.00      102.88     11.15 o 
   2   7   8       28.19       33.68      6.10 o 
   3   7   8      112.19      103.85     11.99 o 
   4   7   8       21.71       17.61      4.53 o 
   5   7   8        0.29       -0.32      6.57 o 
   6   7   8       28.69       26.95     12.50 o 
   7   7   8       14.67       21.23      7.42 o 
   8   7   8        3.93        5.21      3.33 o 
   9   7   8       37.43       30.22      6.74 o 
  10   7   8       24.08       22.09     11.48 o 
  11   7   8        8.11       18.10      4.73 o 
  -6   8   8        4.47        6.29      3.62 o 
  -5   8   8       17.73       14.68      4.53 o 
  -4   8   8        0.64       -0.47      3.09 o 
  -3   8   8        3.54        8.06      4.90 o 
  -2   8   8        1.02        1.78      3.86 o 
  -1   8   8       24.17       41.25     10.61 o 
   0   8   8       42.85       43.94      7.59 o 
   1   8   8      341.10      310.51     16.17 o 
   2   8   8      478.26      516.98     23.95 o 
   3   8   8       25.52       27.12      5.57 o 
   4   8   8       42.24       38.77      6.77 o 
   5   8   8        6.60        7.67      3.03 o 
   6   8   8       40.06       35.71     12.47 o 
   7   8   8        1.57       -8.47      8.47 o 
   8   8   8        6.57        8.31      4.17 o 
   9   8   8        0.34        1.34      4.65 o 
  10   8   8        5.09        9.38      4.09 o 
  -5   9   8       23.81       34.11      6.19 o 
  -4   9   8       19.76       15.87      8.01 o 
  -3   9   8        4.68        2.48      4.25 o 
  -2   9   8        1.95        0.38      4.00 o 
  -1   9   8       16.60       14.87      5.43 o 
   0   9   8        8.39        6.72      3.75 o 
   1   9   8        0.20        3.82      3.48 o 
   2   9   8      116.83      123.65     19.71 o 
   3   9   8      146.39      139.30     23.88 o 
   4   9   8        0.82        0.00      2.95 o 
   5   9   8        2.61        9.51      8.29 o 
   6   9   8       11.87        2.27      8.71 o 
   7   9   8        0.00       -7.46     11.98 o 
   8   9   8        5.20        8.06      7.26 o 
   9   9   8       13.90       38.22     12.64 o 
  -4  10   8        4.91        3.31      4.36 o 
  -3  10   8       28.07       36.36      6.82 o 
  -2  10   8       11.71       19.58      6.18 o 
  -1  10   8       46.96       47.07      8.08 o 
   0  10   8        0.68        4.76      3.81 o 
   1  10   8       17.64       22.31      9.85 o 
   2  10   8        2.86        3.11      3.49 o 
   3  10   8       70.78       75.64      9.58 o 
   4  10   8      110.05      134.98     10.47 o 
   5  10   8        0.22        2.56      6.82 o 
   6  10   8        1.19       12.61     11.38 o 
   7  10   8        0.14       -4.29     10.98 o 
   8  10   8        3.80       10.05      8.86 o 
  -2  11   8       15.39       19.68      5.91 o 
  -1  11   8        1.59        2.48      4.02 o 
   0  11   8       15.12       13.62      4.99 o 
   1  11   8        0.01        9.85      5.68 o 
   2  11   8        0.06        5.99      4.01 o 
   3  11   8        4.50        4.52      2.67 o 
   4  11   8       51.95      105.92     18.39 o 
   5  11   8       65.14       68.38     18.54 o 
   6  11   8        0.30       -9.15      9.15 o 
   0  12   8        2.31        6.35      7.55 o 
   1  12   8        9.41       10.10      8.31 o 
   2  12   8        4.93       11.43      4.78 o 
   3  12   8       11.53       19.98      8.66 o 
   4  12   8        4.43       -4.06      9.11 o 
   5  12   8        8.32       17.18     13.53 o 
  -3  -7   9        8.94       10.71     10.57 o 
  -2  -7   9        2.06       -0.40      8.84 o 
  -1  -7   9        7.84        9.50      4.27 o 
   0  -7   9        2.16        2.06      2.87 o 
   1  -7   9        1.90        2.82      3.39 o 
   2  -7   9       13.19       24.18      6.03 o 
   3  -7   9        0.26       -3.23      3.23 o 
   4  -7   9       16.04        8.33      7.81 o 
  -5  -6   9       26.52       26.12      6.86 o 
  -3  -6   9        6.92       -5.65      8.70 o 
  -2  -6   9       17.30       13.96      4.47 o 
  -1  -6   9        2.28        2.58      3.71 o 
   0  -6   9        1.61        1.66      3.38 o 
   1  -6   9        0.84       -2.64      2.64 o 
   2  -6   9        0.06        0.07      3.05 o 
   3  -6   9       41.36       55.18      7.86 o 
   4  -6   9       49.85       63.12      8.74 o 
   5  -6   9       18.73       32.28      8.41 o 
   6  -6   9        0.27       -2.50      3.65 o 
  -6  -5   9        2.75        5.86      5.34 o 
  -5  -5   9        1.43        1.02      4.80 o 
  -4  -5   9        6.48       -1.18      4.07 o 
  -3  -5   9        0.87       -3.46      4.32 o 
  -2  -5   9        0.54       -2.33      2.33 o 
  -1  -5   9        8.79       20.65      5.84 o 
   0  -5   9        3.87        9.12      3.80 o 
   1  -5   9        3.29        5.84      3.24 o 
   2  -5   9        5.47        7.99      3.95 o 
   3  -5   9        6.68        7.16      3.59 o 
   4  -5   9       21.49       20.31      4.88 o 
   5  -5   9        0.19        0.93      2.75 o 
   6  -5   9        4.94        6.64      7.68 o 
   7  -5   9        2.51        9.16      4.25 o 
  -6  -4   9        0.05       -1.83      3.60 o 
  -5  -4   9        1.99       -3.41      4.04 o 
  -4  -4   9        8.02        3.46      2.81 o 
  -3  -4   9       96.34      111.47     18.00 o 
  -2  -4   9        0.05       -0.02      2.10 o 
  -1  -4   9       18.94       16.57      6.53 o 
   0  -4   9       38.86       46.38      7.54 o 
   1  -4   9       14.85       16.69      4.71 o 
   2  -4   9        1.69        3.54      2.93 o 
   3  -4   9        0.03       -0.16      2.40 o 
   4  -4   9       16.25       11.13      3.80 o 
   5  -4   9       21.03       27.47      5.66 o 
   6  -4   9       74.56       98.80     10.69 o 
   7  -4   9       19.53       29.60      6.44 o 
   8  -4   9        3.98        6.28      6.92 o 
  -7  -3   9        5.24       16.81      6.97 o 
  -6  -3   9        5.27        2.46      5.80 o 
  -5  -3   9       10.37        8.50      6.49 o 
  -4  -3   9        6.88        4.48      2.35 o 
  -3  -3   9       12.33       16.66      3.57 o 
  -2  -3   9        3.00       -0.85      3.07 o 
  -1  -3   9        1.01        0.30      2.39 o 
   0  -3   9        9.99        7.48      3.73 o 
   1  -3   9       26.21       25.61      5.08 o 
   2  -3   9       27.61       25.16      5.13 o 
   3  -3   9        0.27        2.00      2.64 o 
   4  -3   9       11.01       10.83      4.91 o 
   5  -3   9       20.93       21.57      5.28 o 
   6  -3   9        0.00        0.05      2.89 o 
   7  -3   9        0.19       -3.08      3.08 o 
   8  -3   9       12.08        8.32      3.79 o 
   9  -3   9        0.38        2.78      4.10 o 
  -7  -2   9        0.69       -2.79      6.57 o 
  -6  -2   9       17.66       -0.88      6.38 o 
  -5  -2   9       60.88       58.44      7.08 o 
  -4  -2   9       39.79       41.10      6.36 o 
  -3  -2   9        0.13        0.55      2.09 o 
  -2  -2   9        5.26        4.64      1.98 o 
  -1  -2   9      117.42      122.19      6.82 o 
   0  -2   9        4.13        4.32      3.11 o 
   1  -2   9        5.01        1.43      2.34 o 
   2  -2   9       25.09       34.36      5.81 o 
   3  -2   9       22.73       27.20      4.85 o 
   4  -2   9        0.98       -1.45      2.31 o 
   5  -2   9        0.99       -1.19      2.90 o 
   6  -2   9        7.43        1.48      2.86 o 
   7  -2   9       35.47       32.17      6.10 o 
   8  -2   9       50.53       59.15      8.08 o 
   9  -2   9       33.34       45.39      6.90 o 
  -8  -1   9        1.20       -5.41      5.41 o 
  -7  -1   9        8.34       -5.24      7.16 o 
  -6  -1   9        8.27       -1.45      6.70 o 
  -5  -1   9       22.37       18.17     12.09 o 
  -4  -1   9        7.93        6.40      2.81 o 
  -3  -1   9       38.16       38.63      6.17 o 
  -2  -1   9        6.32        6.38      2.52 o 
  -1  -1   9       41.68       50.37      5.26 o 
   0  -1   9       17.74       13.45      3.12 o 
   1  -1   9        4.44        3.18      1.73 o 
   2  -1   9       82.84       85.15      7.59 o 
   3  -1   9       78.57       78.02     12.88 o 
   4  -1   9        0.11        1.36      3.45 o 
   5  -1   9        2.39        3.86      2.79 o 
   6  -1   9        9.76        5.75      7.01 o 
   7  -1   9      107.79      100.78      9.69 o 
   8  -1   9        0.11        0.42      2.68 o 
   9  -1   9        0.04        2.15      2.55 o 
  10  -1   9        2.19       -2.25      2.25 o 
  -8   0   9        0.08       -5.27      5.52 o 
  -7   0   9        0.19       -3.89      5.58 o 
  -6   0   9       35.54       38.78      5.86 o 
  -5   0   9        2.30        5.85      2.69 o 
  -4   0   9       25.34       16.31      4.63 o 
  -3   0   9      179.12      188.62     11.45 o 
  -2   0   9       97.64       96.29      9.06 o 
  -1   0   9       39.80       27.19      4.97 o 
   0   0   9        0.65        1.43      1.93 o 
   1   0   9      160.42      156.73      7.06 o 
   2   0   9      132.91      129.40      6.57 o 
   3   0   9        5.16        3.51      4.49 o 
   4   0   9       61.16       67.04      6.99 o 
   5   0   9       36.55       31.31      5.16 o 
   6   0   9        8.24       11.88      3.51 o 
   7   0   9        3.71        5.24      2.96 o 
   8   0   9       12.25        8.85      3.15 o 
   9   0   9        2.44        7.67      3.58 o 
  10   0   9       22.39       18.47      3.84 o 
  -8   1   9       15.07        1.00      6.67 o 
  -7   1   9        9.02        9.89      8.77 o 
  -6   1   9        1.88        5.70      2.76 o 
  -5   1   9        4.67        3.84      2.68 o 
  -4   1   9        8.54        7.14      3.14 o 
  -3   1   9        4.94       -0.26      2.84 o 
  -2   1   9       41.25       43.28      6.50 o 
  -1   1   9       67.88       64.07      7.79 o 
   0   1   9      136.39      119.46      9.90 o 
   1   1   9      175.95      145.81      6.57 o 
   2   1   9        3.86        9.08      2.03 o 
   3   1   9        5.87        2.33      1.88 o 
   4   1   9       15.06       15.66      3.84 o 
   5   1   9       24.22       23.65      4.43 o 
   6   1   9       20.13       14.75      3.95 o 
   7   1   9       16.27       22.78      4.58 o 
   8   1   9       17.64       14.26      4.98 o 
   9   1   9       35.51       51.99      6.86 o 
  10   1   9        3.17        4.57      2.95 o 
  11   1   9        0.32        4.88      3.31 o 
  -8   2   9        3.13       -0.39      6.35 o 
  -7   2   9        7.66        4.26      2.33 o 
  -6   2   9        1.03       -2.10      2.10 o 
  -5   2   9        1.71        3.29      2.80 o 
  -4   2   9      127.43      125.08     16.08 o 
  -3   2   9        1.67        2.98      2.41 o 
  -2   2   9       26.67       24.01      5.78 o 
  -1   2   9       52.01       49.38      7.10 o 
   0   2   9       33.83       28.77      5.64 o 
   1   2   9       25.89       21.52      6.31 o 
   2   2   9       41.20       46.63      6.62 o 
   3   2   9      283.41      271.92     10.88 o 
   4   2   9       29.68       24.20      3.53 o 
   5   2   9        4.66        3.35      1.81 o 
   6   2   9       88.77       92.12      7.94 o 
   7   2   9        6.16        4.74      2.19 o 
   8   2   9        0.61       -0.33      1.76 o 
   9   2   9        4.91        1.21      2.86 o 
  10   2   9        5.47        5.46      3.01 o 
  11   2   9        1.57        0.28      2.95 o 
  -8   3   9        5.27       16.35      6.79 o 
  -7   3   9       11.11       13.44      6.88 o 
  -6   3   9        0.00       -2.18      2.18 o 
  -5   3   9       10.60       18.32      4.33 o 
  -4   3   9        2.21        4.45      2.94 o 
  -3   3   9       13.83       10.36      5.59 o 
  -2   3   9       52.61       64.10      8.00 o 
  -1   3   9       16.61        5.99      3.04 o 
   0   3   9       86.70       80.17     16.83 o 
   1   3   9       61.48       53.10      7.39 o 
   2   3   9       11.63        8.41      3.54 o 
   3   3   9      333.49      317.52     27.55 o 
   4   3   9        0.60        2.15      2.66 o 
   5   3   9      174.81      178.38      7.82 o 
   6   3   9       10.48       13.30      2.83 o 
   7   3   9       39.78       44.44      6.52 o 
   8   3   9        0.09        3.49      2.11 o 
   9   3   9        0.28       -1.34      2.47 o 
  10   3   9        3.95       -0.91      2.64 o 
  11   3   9       15.40       16.48      4.99 o 
  -7   4   9        7.87        6.75      3.28 o 
  -6   4   9        9.52        4.68      5.43 o 
  -5   4   9       14.04       12.19      6.27 o 
  -4   4   9        3.15        0.93      2.34 o 
  -3   4   9        5.37       14.69      6.24 o 
  -2   4   9      266.31      245.14     13.71 o 
  -1   4   9        0.60        0.64      3.05 o 
   0   4   9        0.01        3.54      3.67 o 
   1   4   9        0.60        2.99      2.76 o 
   2   4   9       79.05       78.02      8.81 o 
   3   4   9      123.00       97.60     10.90 o 
   4   4   9        3.86        5.76      3.58 o 
   5   4   9        0.92        0.77      1.35 o 
   6   4   9       42.15       35.67      4.33 o 
   7   4   9        1.99        1.61      1.92 o 
   8   4   9      213.10      218.42      9.27 o 
   9   4   9       34.67       34.74      6.03 o 
  10   4   9        2.48        0.68      3.48 o 
  11   4   9        1.77        6.67      4.02 o 
  -7   5   9       11.81       19.67      4.43 o 
  -6   5   9        4.59        3.65      5.84 o 
  -5   5   9       26.09       32.91      6.39 o 
  -4   5   9        3.14        4.20      4.74 o 
  -3   5   9       22.42       36.09      8.43 o 
  -2   5   9        7.86       12.67      4.19 o 
  -1   5   9        9.30        9.22      3.98 o 
   0   5   9        0.26       -0.79      2.34 o 
   1   5   9        7.09        4.20      3.01 o 
   2   5   9       98.44       82.38      9.06 o 
   3   5   9       15.59       18.00      5.90 o 
   4   5   9       54.95       53.21      7.57 o 
   5   5   9      315.60      311.25     15.14 o 
   6   5   9       66.03       64.47      5.61 o 
   7   5   9        2.90        3.59      1.84 o 
   8   5   9        4.56        8.47      2.59 o 
   9   5   9       10.03        6.17      3.06 o 
  10   5   9        9.06       16.20      3.69 o 
  11   5   9        1.11       -1.34      3.62 o 
  -7   6   9        3.61        0.18      2.73 o 
  -6   6   9        1.28        2.99      2.55 o 
  -5   6   9        0.52        4.60      3.10 o 
  -4   6   9       19.56       22.47      9.35 o 
  -3   6   9        2.44        0.97      3.39 o 
  -2   6   9        0.20        7.47      3.68 o 
  -1   6   9        1.41        3.64      3.25 o 
   0   6   9      221.23      224.28     13.93 o 
   1   6   9       44.29       37.33      6.35 o 
   2   6   9       51.63       42.52      6.98 o 
   3   6   9       11.86        7.03      3.27 o 
   4   6   9        0.01       -1.35      3.48 o 
   5   6   9        0.05        0.05      3.61 o 
   6   6   9        0.57       -1.22      1.99 o 
   7   6   9        1.17       -2.98      6.69 o 
   8   6   9        9.46       14.15      3.81 o 
   9   6   9       22.40       20.14      8.17 o 
  10   6   9       90.79       83.19      9.88 o 
  -6   7   9        1.03        1.50     16.15 o 
  -5   7   9       33.43       48.88      7.83 o 
  -4   7   9        0.08        2.61      5.74 o 
  -3   7   9       10.42       12.74      6.32 o 
  -2   7   9        1.27        6.18      4.17 o 
  -1   7   9        6.56        8.84      4.15 o 
   0   7   9       83.77       87.91     15.95 o 
   1   7   9        0.02        5.20      3.42 o 
   2   7   9       18.50       18.83      4.85 o 
   3   7   9       81.73       73.63      9.14 o 
   4   7   9       31.35       37.06      6.61 o 
   5   7   9       19.96       30.32      5.84 o 
   6   7   9        0.77        2.44      1.98 o 
   7   7   9       80.06       82.80     18.24 o 
   9   7   9        1.16        3.50      4.57 o 
  10   7   9        7.58        3.08      3.06 o 
  -5   8   9        0.01        7.09      6.37 o 
  -4   8   9        0.11        3.01      6.38 o 
  -3   8   9        4.63        9.78      4.34 o 
  -2   8   9       10.65       17.91      5.16 o 
  -1   8   9       10.53       -2.40      3.09 o 
   0   8   9       12.19       27.96      7.44 o 
   1   8   9        9.22        1.27      4.79 o 
   2   8   9      141.97      146.54     18.11 o 
   3   8   9        2.09        1.13      3.40 o 
   4   8   9        2.80        5.14      2.95 o 
   5   8   9       11.54       17.40      4.59 o 
   6   8   9       10.48       20.02     10.31 o 
   7   8   9        4.21        0.16      7.50 o 
   9   8   9        4.39        2.73     10.01 o 
  -4   9   9        1.60       -0.19      3.23 o 
  -3   9   9       35.70       53.45     13.69 o 
  -2   9   9        0.44        4.18      4.24 o 
  -1   9   9        0.64       14.88     13.69 o 
   0   9   9       22.26       16.80      7.88 o 
   1   9   9       35.57       44.28      8.25 o 
   2   9   9       87.36      102.65     14.68 o 
   3   9   9       20.46       23.86      6.75 o 
   4   9   9        1.78       -3.02      3.54 o 
   5   9   9        2.88        1.27      2.09 o 
   6   9   9        8.71       10.23      9.12 o 
   7   9   9       10.00        2.67      8.93 o 
   9   9   9        1.95        0.75      8.63 o 
  -3  10   9        7.34        1.37      4.10 o 
  -2  10   9        1.78       -2.20      6.89 o 
  -1  10   9       28.26       34.93      7.02 o 
   0  10   9        7.16        2.35      4.56 o 
   1  10   9        1.38       -1.89      3.53 o 
   2  10   9        8.87        4.89      3.94 o 
   3  10   9       44.39       59.42      8.51 o 
   4  10   9       13.56        9.43      4.29 o 
   5  10   9        1.61        3.54      7.18 o 
   6  10   9        1.25       -5.45      7.96 o 
   7  10   9        6.05        7.21     13.97 o 
   8  10   9        0.42       -7.90      7.90 o 
  -1  11   9        1.44        8.22      3.77 o 
   0  11   9        2.66       -3.48      8.57 o 
   1  11   9        4.95       -3.40      6.55 o 
   2  11   9        1.10       -2.74      4.19 o 
   3  11   9        6.13        7.11     13.44 o 
   4  11   9      112.18      131.33     24.36 o 
   5  11   9       17.70       15.46      7.79 o 
   6  11   9        0.25       -4.52     11.21 o 
  -2  -6  10        2.28       -0.02      3.49 o 
  -1  -6  10        3.58        4.12      3.87 o 
   0  -6  10        0.00       -2.48      3.16 o 
   1  -6  10        6.09        3.55      4.19 o 
   2  -6  10        3.82        7.96      3.30 o 
   3  -6  10        5.77        3.84      3.49 o 
   4  -6  10       22.87       30.21      6.52 o 
  -4  -5  10        1.71        1.07     14.19 o 
  -3  -5  10        0.19        7.52      9.89 o 
  -2  -5  10        1.87       -3.77      3.81 o 
  -1  -5  10        0.96        1.99      2.53 o 
   0  -5  10        9.22        8.50      3.42 o 
   1  -5  10       14.60       12.50      3.89 o 
   2  -5  10        8.57       10.69      4.28 o 
   3  -5  10        1.55        2.10      3.03 o 
   4  -5  10        1.07        2.78      3.17 o 
   5  -5  10        0.14        5.23      3.47 o 
  -3  -4  10       13.10       15.39      3.66 o 
  -2  -4  10       14.18       27.39      8.57 o 
  -1  -4  10        2.83        4.91      3.20 o 
   0  -4  10        5.81       14.29      3.97 o 
   1  -4  10       11.41        4.70      2.97 o 
   2  -4  10       11.48       12.67      3.73 o 
   3  -4  10        0.54       -0.15      2.91 o 
   4  -4  10       29.39       24.26     10.61 o 
   5  -4  10        8.34       16.74      4.68 o 
   6  -4  10       45.93       58.42      8.65 o 
   7  -4  10        1.36       -0.54      3.20 o 
  -6  -3  10        1.08       -3.68      3.96 o 
  -5  -3  10        1.91       -1.72      3.45 o 
  -4  -3  10        0.11        4.49      2.97 o 
  -3  -3  10       42.84       45.97      8.81 o 
  -2  -3  10        0.31        5.18      4.59 o 
  -1  -3  10        3.64        1.65      2.52 o 
   0  -3  10        2.82        7.72      3.20 o 
   1  -3  10        3.26        9.04      4.64 o 
   2  -3  10        5.06        2.52      3.35 o 
   3  -3  10        3.61        9.40      3.20 o 
   4  -3  10        0.41        4.31      3.06 o 
   5  -3  10       30.20       36.22      6.46 o 
   6  -3  10        0.01       -1.17      3.05 o 
   7  -3  10        0.44       -0.75      3.20 o 
   8  -3  10        4.19        7.36      3.42 o 
  -6  -2  10        0.34       -1.05      5.03 o 
  -5  -2  10        1.31       -4.35      4.35 o 
  -4  -2  10        0.71       -1.20      2.36 o 
  -3  -2  10        0.75        0.43      2.06 o 
  -2  -2  10       27.87       22.83      3.46 o 
  -1  -2  10       10.94       12.09      5.78 o 
   0  -2  10        4.50        7.14      3.43 o 
   1  -2  10       34.70       29.71      5.05 o 
   2  -2  10        0.10        0.03      2.59 o 
   3  -2  10        6.71       10.34      3.32 o 
   4  -2  10       68.23       60.94     13.02 o 
   5  -2  10        4.50        2.64      3.80 o 
   6  -2  10        5.49        8.69      5.02 o 
   7  -2  10        0.14        1.04      2.99 o 
   8  -2  10       55.51       75.83      9.74 o 
  -7  -1  10        0.52       -2.86      4.27 o 
  -6  -1  10        0.05        0.40      5.89 o 
  -5  -1  10        0.24        4.43      2.53 o 
  -4  -1  10        0.01        0.89      3.33 o 
  -3  -1  10        1.94       -0.20      5.88 o 
  -2  -1  10        1.72        2.50      2.73 o 
  -1  -1  10       95.30       99.93      9.21 o 
   0  -1  10       23.68       27.13      3.82 o 
   1  -1  10       21.10       19.19      4.11 o 
   2  -1  10        0.11       -0.79      2.27 o 
   3  -1  10        0.25        2.59      2.73 o 
   4  -1  10       31.76       33.69      7.64 o 
   5  -1  10        0.59       -2.17      6.06 o 
   6  -1  10        3.97       -1.38      4.40 o 
   7  -1  10        7.85       12.33      4.17 o 
   8  -1  10       10.87       19.35      5.22 o 
   9  -1  10        3.18        4.95      5.53 o 
  -7   0  10        0.21       -5.96      5.96 o 
  -6   0  10        0.54       -5.37      5.37 o 
  -5   0  10       46.03       51.28      7.19 o 
  -4   0  10        3.61        5.57      2.50 o 
  -3   0  10       15.60       15.46      3.93 o 
  -2   0  10       15.76        9.35      8.04 o 
  -1   0  10        0.69        0.32      1.99 o 
   0   0  10      110.90      115.26     11.52 o 
   1   0  10       25.92       20.39      4.35 o 
   2   0  10       17.14       10.42      3.77 o 
   3   0  10       56.29       59.39      6.54 o 
   4   0  10        8.90        7.33      2.99 o 
   5   0  10       18.69       24.94      4.64 o 
   6   0  10       34.56       45.33     10.23 o 
   7   0  10        7.78       12.17      3.39 o 
   8   0  10        1.07       -2.46      2.46 o 
   9   0  10        0.01       -2.31      5.87 o 
  10   0  10       36.63       51.16      6.70 o 
  -7   1  10       16.73        8.56      5.97 o 
  -6   1  10        5.13       10.34      3.42 o 
  -5   1  10        0.68        1.83      2.62 o 
  -4   1  10        0.58        0.42      2.43 o 
  -3   1  10        0.31        2.48      2.89 o 
  -2   1  10       13.45       13.49      3.69 o 
  -1   1  10       37.93       26.19      5.01 o 
   0   1  10        4.56        0.43      3.54 o 
   1   1  10      123.65      101.06      9.67 o 
   2   1  10        1.32        3.71      2.65 o 
   3   1  10        0.10        2.92      1.96 o 
   4   1  10       21.15       20.15      3.97 o 
   5   1  10       17.57       13.83      3.27 o 
   6   1  10        2.12        2.94      2.63 o 
   7   1  10        7.44        8.61      3.46 o 
   8   1  10        5.79        2.52      2.55 o 
   9   1  10        1.63        6.01      2.36 o 
  10   1  10       22.60       23.02      3.72 o 
  -7   2  10        8.17       10.92      8.85 o 
  -6   2  10        1.56        1.55      3.83 o 
  -5   2  10        2.37       -2.41      2.41 o 
  -4   2  10        1.27        5.40      4.19 o 
  -3   2  10       31.42       32.00      6.56 o 
  -2   2  10        6.14        4.90      2.56 o 
  -1   2  10        1.21        2.50      2.54 o 
   0   2  10      178.65      166.98     11.37 o 
   1   2  10        0.54        1.05      3.33 o 
   2   2  10       85.79      102.87      9.83 o 
   3   2  10        1.98        3.76      2.47 o 
   4   2  10        5.36        6.79      2.44 o 
   5   2  10       24.46       29.55      6.16 o 
   6   2  10        3.66        8.64      2.39 o 
   7   2  10        3.11       -1.22      2.16 o 
   8   2  10        7.29        7.56      2.87 o 
   9   2  10       10.89        6.37      3.09 o 
  10   2  10        0.20       -1.12      2.60 o 
  -7   3  10       14.68       13.14      5.01 o 
  -6   3  10        0.07       -2.53      2.53 o 
  -5   3  10        6.07        5.02      2.47 o 
  -4   3  10       45.26       55.86      8.40 o 
  -3   3  10        3.52        4.34      3.57 o 
  -2   3  10        1.69        6.70      3.12 o 
  -1   3  10       26.79       25.79      6.96 o 
   0   3  10        0.48        0.77      2.58 o 
   1   3  10        2.93       -0.14      2.92 o 
   2   3  10      158.69      123.48     19.10 o 
   3   3  10       49.71       45.89     12.66 o 
   4   3  10       18.30       17.98      7.59 o 
   5   3  10        9.71        7.84      3.17 o 
   6   3  10        1.20        0.75      1.43 o 
   7   3  10        7.83        4.69      4.21 o 
   8   3  10        0.69        0.17      2.34 o 
   9   3  10        7.83        7.36      2.91 o 
  10   3  10        0.28       -2.51      2.51 o 
  -6   4  10        6.17       11.43      3.38 o 
  -5   4  10       36.11       46.02      7.52 o 
  -4   4  10        0.34        6.14      3.12 o 
  -3   4  10        0.00       -1.47      2.52 o 
  -2   4  10       15.51       10.79      4.12 o 
  -1   4  10       41.89       46.61      7.36 o 
   0   4  10        0.67        9.05      3.78 o 
   1   4  10        5.34        7.85      3.28 o 
   2   4  10       29.56       27.89      6.03 o 
   3   4  10       25.04       27.71      5.73 o 
   4   4  10       12.64       18.24      4.56 o 
   5   4  10       19.67       15.92      4.28 o 
   6   4  10        7.51        5.77      3.21 o 
   7   4  10       15.87        9.31      3.62 o 
   8   4  10        2.74        9.68      2.26 o 
   9   4  10        2.63        3.35      3.45 o 
  10   4  10        0.72       -2.85      2.85 o 
  -6   5  10       18.25       22.40      5.76 o 
  -5   5  10       28.22       35.04     12.58 o 
  -4   5  10        0.00        2.42      3.25 o 
  -3   5  10       10.17       10.92      4.38 o 
  -2   5  10       64.60       68.01      9.64 o 
  -1   5  10        1.01        4.47      5.43 o 
   0   5  10       12.54       10.37      4.37 o 
   1   5  10       11.83       15.72      6.35 o 
   2   5  10        0.09        0.93      2.63 o 
   3   5  10       18.86       19.89      5.24 o 
   4   5  10       55.39       39.37      6.74 o 
   5   5  10       20.56       15.80      4.27 o 
   6   5  10        5.86        8.02      3.79 o 
   7   5  10        0.21        1.20      2.58 o 
   8   5  10        8.11       12.43      8.86 o 
   9   5  10        5.07        0.00      2.32 o 
  10   5  10        0.07        0.60      2.98 o 
  -6   6  10        4.22       10.96     12.40 o 
  -5   6  10        6.25       10.49      3.60 o 
  -4   6  10       11.36       11.25      3.87 o 
  -3   6  10       26.19       32.06      6.84 o 
  -2   6  10       13.32       14.33      5.03 o 
  -1   6  10        7.25        9.78      4.16 o 
   0   6  10        4.98        5.31      3.84 o 
   1   6  10        0.00       -1.04      2.93 o 
   2   6  10       18.84       26.91     10.97 o 
   3   6  10       25.52       17.92      5.60 o 
   4   6  10       10.74        6.08      3.74 o 
   5   6  10        9.66       14.92      9.07 o 
   6   6  10        2.21        0.03      6.63 o 
   7   6  10        0.78       -2.06      2.06 o 
   8   6  10        6.95        5.30      9.60 o 
   9   6  10       14.88       -0.20      8.04 o 
  10   6  10        4.78       -6.04      9.17 o 
  -5   7  10       29.85       53.55      7.69 o 
  -4   7  10       19.74       25.75      7.42 o 
  -3   7  10       22.99       25.65      6.12 o 
  -2   7  10        7.17        8.92      4.77 o 
  -1   7  10        5.34        4.57      9.18 o 
   0   7  10       32.76       55.51     13.79 o 
   1   7  10        1.81       -2.49      2.49 o 
   2   7  10        8.81        4.53      4.34 o 
   3   7  10        7.01        8.97      4.19 o 
   4   7  10        3.17       10.37      3.79 o 
   5   7  10        2.34        3.21      2.66 o 
   6   7  10       23.76       18.35      7.31 o 
   7   7  10        0.85       -5.79      5.79 o 
   8   7  10       19.85       14.62     11.03 o 
   9   7  10        1.58        9.80      8.71 o 
  -4   8  10        1.94       -3.03      4.49 o 
  -3   8  10       34.01       50.43      8.04 o 
  -2   8  10        1.64        2.71      5.21 o 
  -1   8  10       28.38       37.14      7.38 o 
   0   8  10        0.20        3.70      3.37 o 
   1   8  10        0.03        2.25      3.30 o 
   2   8  10        6.39        9.51      4.36 o 
   3   8  10        5.57        3.39      2.88 o 
   4   8  10        5.95        7.38      3.57 o 
   5   8  10        0.00        4.94      3.50 o 
   6   8  10        4.12        9.90      7.63 o 
   7   8  10       14.07        3.20      8.96 o 
   8   8  10        0.33        5.20     10.91 o 
   9   8  10        1.31       -4.29      7.97 o 
  -3   9  10       14.93       18.40      5.34 o 
  -2   9  10        0.47        0.37      4.03 o 
  -1   9  10        9.45        2.36      4.23 o 
   0   9  10        0.07        2.54      3.68 o 
   1   9  10       24.02       28.27      7.66 o 
   2   9  10       41.09       39.52      7.27 o 
   3   9  10        0.59        0.29      3.37 o 
   4   9  10        0.06        0.87      3.35 o 
   5   9  10        0.21        5.24      2.42 o 
   6   9  10        1.00       15.36      9.72 o 
   7   9  10        0.13       -1.39      9.09 o 
   8   9  10       12.90       -2.33     11.09 o 
  -2  10  10        2.10        3.17      4.44 o 
  -1  10  10       12.79        7.86      4.44 o 
   0  10  10        0.18        2.29      3.84 o 
   1  10  10        0.98        2.19      4.69 o 
   2  10  10        3.85       -3.19      4.04 o 
   3  10  10        1.97        3.89      3.25 o 
   4  10  10       12.33       13.57      4.09 o 
   5  10  10        0.82       12.15      7.87 o 
   6  10  10        1.90        3.29      7.01 o 
   1  11  10        0.63       -2.78      2.78 o 
   2  11  10        1.20        2.51      5.73 o 
   3  11  10        6.52       15.60      6.83 o 
   4  11  10       30.25       28.39     11.09 o 
  -1  -5  11        0.10        7.77      3.77 o 
   0  -5  11       37.13       36.24      9.01 o 
   1  -5  11       25.13       33.05      6.45 o 
   2  -5  11       18.80       29.38      6.32 o 
  -2  -4  11        2.00        5.23      3.04 o 
  -1  -4  11       15.61       11.03      4.28 o 
   0  -4  11        0.63        3.28      6.28 o 
   1  -4  11        2.29        5.20      3.32 o 
   2  -4  11        0.17        6.30      3.38 o 
   3  -4  11       14.15       20.40      4.66 o 
   4  -4  11        1.01        5.04      3.17 o 
   5  -4  11        0.13       -2.77      2.77 o 
  -3  -3  11        0.43       -2.56      2.56 o 
  -2  -3  11        1.11       10.58      3.95 o 
  -1  -3  11        5.66       15.35      4.81 o 
   0  -3  11        0.98        3.82      3.70 o 
   1  -3  11        3.92        2.65      3.13 o 
   2  -3  11       69.82       90.64      9.50 o 
   3  -3  11        3.02        0.55      7.24 o 
   4  -3  11        9.06        5.82      3.60 o 
   5  -3  11        1.00       -0.07      2.87 o 
   6  -3  11       18.84       14.35      6.47 o 
  -5  -2  11        6.36        9.91      5.47 o 
  -4  -2  11        2.44        1.96      2.43 o 
  -3  -2  11        0.21       -2.60      2.69 o 
  -2  -2  11       59.28       73.81     11.95 o 
  -1  -2  11        3.14        0.63      2.62 o 
   0  -2  11        5.70        1.45      2.88 o 
   1  -2  11       11.69       13.42      5.24 o 
   2  -2  11       37.68       27.25      6.54 o 
   3  -2  11       23.29       33.99     11.12 o 
   4  -2  11        2.53        1.61      3.28 o 
   5  -2  11        3.98        9.02      3.41 o 
   6  -2  11        2.70        0.65      5.43 o 
   7  -2  11        0.08        4.75      6.15 o 
  -5  -1  11       21.18        3.87      5.52 o 
  -4  -1  11        0.55        3.21      2.24 o 
  -3  -1  11        0.26       -4.11      4.11 o 
  -2  -1  11       17.78       10.34      6.45 o 
  -1  -1  11       23.99       34.49      8.01 o 
   0  -1  11        9.44       11.56      5.59 o 
   1  -1  11        2.98        5.09      3.77 o 
   2  -1  11        6.09        2.98      4.21 o 
   3  -1  11        3.77        3.01      2.24 o 
   4  -1  11       23.70       34.26      5.98 o 
   5  -1  11        3.52       11.98      3.56 o 
   6  -1  11        4.58        8.07      3.39 o 
   7  -1  11        0.11        0.04      2.98 o 
   8  -1  11       23.62       15.95      3.98 o 
  -5   0  11       63.99       67.74     11.31 o 
  -4   0  11        7.70        5.57      2.81 o 
  -3   0  11       13.79       15.65      3.98 o 
  -2   0  11        0.03        1.05      2.18 o 
  -1   0  11        5.64        1.16      2.53 o 
   0   0  11       30.03       31.36      4.89 o 
   1   0  11        1.28        6.05      3.80 o 
   2   0  11       24.18       33.08      8.48 o 
   3   0  11       11.72       11.68      6.36 o 
   4   0  11       60.01       84.64      8.22 o 
   5   0  11       13.07       20.28      4.43 o 
   6   0  11        1.37        4.90      2.66 o 
   7   0  11        0.31       -0.42      3.22 o 
   8   0  11        3.54        4.05      2.62 o 
  -5   1  11        0.43       -1.22      6.39 o 
  -4   1  11        3.28        4.93      4.98 o 
  -3   1  11        0.01        0.21      2.27 o 
  -2   1  11        7.64        6.88      5.72 o 
  -1   1  11        1.60        8.19      3.03 o 
   0   1  11       45.41       40.74      6.62 o 
   1   1  11       22.83       15.32      3.18 o 
   2   1  11        0.64       -2.83      2.83 o 
   3   1  11        0.01       -1.13      3.13 o 
   4   1  11       32.69       31.64      8.82 o 
   5   1  11        7.14       12.73      6.39 o 
   6   1  11       10.19       11.68      6.48 o 
   7   1  11        0.30       -2.57      2.57 o 
   8   1  11       15.80       13.37      3.91 o 
   9   1  11        1.01        3.36      2.61 o 
  -6   2  11        1.11        3.86      3.23 o 
  -5   2  11        6.62        4.17      4.35 o 
  -4   2  11       43.19       52.68      7.29 o 
  -3   2  11       62.49       69.82      8.93 o 
  -2   2  11        3.08        3.41      2.80 o 
  -1   2  11        0.37       -0.11      2.46 o 
   0   2  11        7.21        1.59      9.03 o 
   1   2  11       35.18       36.79      6.17 o 
   2   2  11       19.27       16.49      4.36 o 
   3   2  11        0.46       -1.05      2.59 o 
   4   2  11        0.65        1.95      4.52 o 
   5   2  11        7.20       16.59      6.54 o 
   6   2  11       29.65       26.50      7.79 o 
   7   2  11        6.03       10.52      2.48 o 
   8   2  11        2.29        2.07      1.98 o 
   9   2  11        2.87        1.35      2.01 o 
  -5   3  11        0.21       -0.37      8.46 o 
  -4   3  11        1.39        1.19      2.96 o 
  -3   3  11       33.19       33.52      6.39 o 
  -2   3  11        0.07       -1.31      3.87 o 
  -1   3  11        0.01       -2.54      2.54 o 
   0   3  11        0.28        1.31      2.75 o 
   1   3  11        0.30        2.15      2.80 o 
   2   3  11       44.45       35.16      6.52 o 
   3   3  11        6.72        5.51      4.05 o 
   4   3  11        0.04       -2.71      2.71 o 
   5   3  11        8.57        5.14      5.17 o 
   6   3  11       14.05       26.13      7.69 o 
   7   3  11        8.46        8.36      4.57 o 
   8   3  11       14.41       16.57      3.09 o 
   9   3  11        0.83       -1.13      2.80 o 
  -5   4  11        1.02        5.89      3.18 o 
  -4   4  11        0.01       -2.36      5.70 o 
  -3   4  11        0.91       -3.39      3.68 o 
  -2   4  11       39.91       54.67      8.68 o 
  -1   4  11        2.25        2.79      6.52 o 
   0   4  11       18.86        9.29      3.95 o 
   1   4  11        6.39        8.53      5.96 o 
   2   4  11        0.03        3.82      3.07 o 
   3   4  11       22.96       21.43      7.81 o 
   4   4  11       23.24       20.67      4.63 o 
   5   4  11        1.39        1.79      2.82 o 
   6   4  11        0.00       -0.36      2.40 o 
   7   4  11        0.53       -1.51      3.33 o 
   8   4  11        7.54        8.45      3.06 o 
  -5   5  11        9.12       16.09      3.90 o 
  -4   5  11        8.14        8.79      5.09 o 
  -3   5  11        0.69        0.78      2.67 o 
  -2   5  11        1.89        5.79      2.94 o 
  -1   5  11       31.89       37.03     11.53 o 
   0   5  11        2.53        1.46      3.40 o 
   1   5  11       14.79       18.84      6.65 o 
   2   5  11        0.47        2.11      3.43 o 
   3   5  11        8.44        6.51      4.06 o 
   4   5  11       74.17       61.41      8.56 o 
   5   5  11        4.21        1.83      6.45 o 
   6   5  11        4.17        1.76      2.74 o 
   7   5  11       17.58        9.01     11.17 o 
  -4   6  11        0.92       -0.43      3.18 o 
  -3   6  11       20.32       24.78      5.67 o 
  -2   6  11        1.29        4.28      3.79 o 
  -1   6  11        0.43        0.31      3.85 o 
   0   6  11       44.61       44.06      8.23 o 
   1   6  11        0.55       -3.81      3.81 o 
   2   6  11        0.75        1.92      3.33 o 
   3   6  11       20.02       25.71      6.04 o 
   4   6  11        7.26        5.00      3.19 o 
   5   6  11       12.19        7.95      3.86 o 
   6   6  11       14.35       14.93      4.57 o 
   7   6  11        0.45       -2.14      2.23 o 
   8   6  11        4.17        3.12      7.36 o 
   9   6  11        1.76       -4.76      8.71 o 
  -4   7  11        3.23       -2.53      4.28 o 
  -3   7  11       17.21       21.24      5.66 o 
  -2   7  11        2.85        6.17      4.13 o 
  -1   7  11        8.67        8.46      4.36 o 
   0   7  11        0.31        4.48      3.61 o 
   1   7  11       30.05       33.46      6.79 o 
   2   7  11        0.22        0.56      3.38 o 
   3   7  11        4.56        9.74      4.84 o 
   4   7  11        7.42       10.96      4.54 o 
   5   7  11       18.69        6.69      4.02 o 
   6   7  11       56.46       48.85      7.22 o 
   7   7  11       11.48        2.40      6.66 o 
   8   7  11        4.97        9.68      8.61 o 
  -3   8  11        1.15       -0.70      4.53 o 
  -2   8  11        0.03       -1.24      8.65 o 
  -1   8  11        2.60       -1.52      5.01 o 
   0   8  11        3.20        4.31      5.54 o 
   1   8  11        4.85        1.78      3.64 o 
   2   8  11       10.11       14.10      5.52 o 
   3   8  11        0.04       -2.18      2.81 o 
   4   8  11        0.67       -0.57      3.00 o 
   5   8  11       19.06       13.01      4.85 o 
   6   8  11       17.49        9.73      2.80 o 
   7   8  11       14.66        9.99      7.92 o 
  -1   9  11       26.87       32.87     15.92 o 
   0   9  11        5.39        9.35      5.00 o 
   1   9  11        0.90        6.46      4.18 o 
   2   9  11        0.22       -2.09      3.21 o 
   3   9  11       11.92       17.92      6.60 o 
   4   9  11        0.75        2.77      2.79 o 
   5   9  11        2.31        2.53      3.03 o 
   6   9  11       13.53       24.34      9.52 o 
   1  10  11        2.13        8.61      3.68 o 
   2  10  11        1.19       -2.55      6.63 o 
   3  10  11        4.00       -2.56      6.63 o 
   4  10  11        4.16       -1.26      2.57 o 
  -1  -3  12        0.01       -2.70      2.80 o 
   0  -3  12        8.55       10.20      3.81 o 
   1  -3  12        0.96       -3.03      3.03 o 
   2  -3  12       23.13       43.35      9.19 o 
   3  -3  12        7.63        1.06      4.01 o 
  -2  -2  12        0.05        1.52      2.94 o 
  -1  -2  12       10.68        6.96      3.94 o 
   0  -2  12        0.91       11.46      5.42 o 
   1  -2  12        0.31        3.92      3.81 o 
   2  -2  12        3.70       11.04      4.68 o 
   3  -2  12        0.53       -3.35      3.35 o 
   4  -2  12       16.06       18.80      4.03 o 
   5  -2  12        4.61        9.44      4.43 o 
  -3  -1  12        3.72       15.74      4.98 o 
  -2  -1  12        6.00       13.40      4.78 o 
  -1  -1  12        1.45       -2.63      2.63 o 
   0  -1  12        2.80        2.22      2.96 o 
   1  -1  12        1.68        4.57      3.76 o 
   2  -1  12        6.29        8.24      5.28 o 
   3  -1  12        4.64       10.46      5.46 o 
   4  -1  12       39.41       50.99     11.42 o 
   5  -1  12        2.90        9.11      5.72 o 
   6  -1  12        2.04        5.39      4.12 o 
  -4   0  12        0.40       -1.34      6.73 o 
  -3   0  12        2.64        1.23      5.67 o 
  -2   0  12       16.23       24.74      7.92 o 
  -1   0  12        0.04        7.39      3.87 o 
   0   0  12       11.28       12.55      4.66 o 
   1   0  12       32.89       57.35     10.94 o 
   2   0  12        5.83       11.85      5.64 o 
   3   0  12        0.67        6.36      4.99 o 
   4   0  12       19.44       22.68      8.01 o 
   5   0  12       11.40       14.33      7.03 o 
   6   0  12       40.95       48.54     11.43 o 
   7   0  12        4.63        3.40      2.33 o 
  -4   1  12       13.97       21.58      5.49 o 
  -3   1  12        3.25        0.38      2.39 o 
  -2   1  12        0.02       -1.03      6.13 o 
  -1   1  12        0.59        4.70      3.02 o 
   0   1  12        0.00       -2.20      2.20 o 
   1   1  12        0.63       -2.29      2.29 o 
   2   1  12        0.58       -0.62      2.78 o 
   3   1  12        0.43       -2.38      3.79 o 
   4   1  12        0.52       -2.16      4.76 o 
   5   1  12       12.59       15.96      6.38 o 
   6   1  12       16.10       28.33      8.68 o 
   7   1  12        1.54       -3.39      3.39 o 
  -4   2  12       17.47       15.44      8.39 o 
  -3   2  12       37.38       50.37      7.50 o 
  -2   2  12        0.09       -0.24      2.49 o 
  -1   2  12        2.65        0.68      2.79 o 
   0   2  12       13.69        9.62      3.39 o 
   1   2  12        0.49       -0.80      3.55 o 
   2   2  12       17.70        6.65      5.51 o 
   3   2  12       33.32       37.45      9.67 o 
   4   2  12        2.40       -0.20      4.44 o 
   5   2  12        4.55       -2.47      3.67 o 
   6   2  12       86.47      111.00     16.27 o 
   7   2  12       12.37        8.44      4.87 o 
   8   2  12       18.91       19.09      4.57 o 
  -4   3  12        0.04       -2.41      2.41 o 
  -3   3  12        0.01        0.89      7.05 o 
  -2   3  12        2.85        2.13      4.64 o 
  -1   3  12        5.96       10.08      3.34 o 
   0   3  12        1.39        6.56      3.37 o 
   1   3  12        0.70        3.99      2.90 o 
   2   3  12       24.46       20.96      5.05 o 
   3   3  12        7.86        7.05      2.76 o 
   4   3  12        8.22        7.94      5.62 o 
   5   3  12        1.35       -3.54      3.54 o 
   6   3  12        2.51        1.87      2.85 o 
   7   3  12        0.00        0.07      3.38 o 
   8   3  12        1.15       -2.29      3.47 o 
  -4   4  12        0.02        5.78      3.81 o 
  -3   4  12        0.73        3.57      5.69 o 
  -2   4  12       57.64       59.94     13.61 o 
  -1   4  12       49.24       55.15      8.33 o 
   0   4  12        0.14       -2.45      2.45 o 
   1   4  12        0.76        4.45      2.90 o 
   2   4  12        6.36        1.94      3.22 o 
   3   4  12        7.16        2.67      3.12 o 
   4   4  12        0.02       -0.76      2.46 o 
   5   4  12       27.38       45.80     10.49 o 
   6   4  12        0.01        0.04      3.52 o 
   7   4  12        1.70        5.52      2.80 o 
   8   4  12       34.63       23.48      6.01 o 
  -3   5  12        1.72        0.47      2.92 o 
  -2   5  12        2.65        6.30      3.70 o 
  -1   5  12       14.98       14.08      4.59 o 
   0   5  12        1.59       -3.35      3.35 o 
   1   5  12       26.73       29.09      6.71 o 
   2   5  12        0.72        0.49      6.10 o 
   3   5  12        4.92        8.38      3.73 o 
   4   5  12       26.90       27.14      5.60 o 
   5   5  12        1.72        2.14      5.15 o 
   6   5  12        0.01        0.25      2.71 o 
   7   5  12        8.94        8.15      3.07 o 
  -3   6  12        1.22        2.67      4.30 o 
  -2   6  12        1.90        3.01      4.06 o 
  -1   6  12        5.69        2.75      3.19 o 
   0   6  12       64.24       59.52      9.69 o 
   1   6  12        6.27        1.20      3.66 o 
   2   6  12        5.28        7.29      8.82 o 
   3   6  12        4.91        5.31      3.95 o 
   4   6  12       11.80       13.17      4.09 o 
   5   6  12       12.61       10.69      3.84 o 
   6   6  12        0.01        4.58      5.81 o 
   7   6  12        0.01       -2.34      2.34 o 
  -2   7  12        0.24       -2.04      2.76 o 
  -1   7  12        0.55        3.52      3.45 o 
   0   7  12       26.83       25.35      6.31 o 
   1   7  12       33.03       30.73      7.43 o 
   2   7  12        2.34        5.03      3.74 o 
   3   7  12        3.21        5.26      3.62 o 
   4   7  12        5.52        7.09      3.44 o 
   5   7  12        0.16        2.26      3.17 o 
   6   7  12        6.36        3.41      2.45 o 
   7   7  12        5.44       10.64      6.02 o 
   0   8  12        1.31        0.46      3.34 o 
   1   8  12        0.17        4.97      3.42 o 
   2   8  12       12.43       14.16      5.06 o 
   3   8  12        0.61        6.78      7.62 o 
   4   8  12        2.42        3.52      4.03 o 
   5   8  12        1.17       -3.50      3.50 o 
   6   8  12        2.20        1.89      2.51 o 
   2   9  12       27.31       31.18      6.28 o 
   3   9  12        4.38        2.89      7.69 o 
   1  -1  13        0.17       -3.26      3.26 o 
   2  -1  13        0.02       -2.18      3.89 o 
  -1   0  13        0.22        3.14      3.53 o 
   0   0  13        0.03       -3.93      3.93 o 
   1   0  13        1.22       -0.23      3.52 o 
   2   0  13        0.22       -0.72      3.50 o 
   3   0  13        2.15       16.54      5.02 o 
   4   0  13        0.80        0.57      5.07 o 
  -1   1  13        0.43        2.89      3.53 o 
   0   1  13        4.36        9.84      3.75 o 
   1   1  13       16.12       20.95      6.08 o 
   2   1  13        0.54        1.49      4.09 o 
   3   1  13        0.62        7.63      4.83 o 
   4   1  13        6.17       12.68      5.25 o 
   5   1  13       28.45       34.97     10.29 o 
  -1   2  13       13.21       16.53      3.72 o 
   0   2  13        8.02        3.89      5.25 o 
   1   2  13        4.79       19.38      6.46 o 
   2   2  13        1.21        0.77      4.35 o 
   3   2  13        6.94       -0.73      4.78 o 
   4   2  13        9.45       15.93      6.13 o 
   5   2  13        3.17        2.91      3.95 o 
   6   2  13        0.02       -3.76      4.09 o 
  -2   3  13        1.01        0.65      4.15 o 
  -1   3  13        0.60        4.21      2.97 o 
   0   3  13        1.08        1.17      2.66 o 
   1   3  13        0.63       -1.22      2.62 o 
   2   3  13       15.56       14.20      6.15 o 
   3   3  13       23.44       42.09     10.45 o 
   4   3  13        0.63       -2.50      4.19 o 
   5   3  13        1.00        1.62      3.93 o 
   6   3  13        0.69       -0.90      3.24 o 
  -1   4  13        0.25       -6.15      6.15 o 
   0   4  13        0.76        0.26      3.96 o 
   1   4  13        5.64       10.41      3.39 o 
   2   4  13        7.02        6.08      3.54 o 
   3   4  13       14.12       19.72      7.30 o 
   4   4  13        5.70       12.98      6.50 o 
   5   4  13        0.01       -3.26      3.26 o 
   6   4  13       10.04       10.56      5.06 o 
  -1   5  13        8.36       10.44      6.02 o 
   0   5  13        9.28       23.53      6.76 o 
   1   5  13        7.34        8.89      3.59 o 
   2   5  13       13.53        5.97      3.96 o 
   3   5  13        2.57        2.29      3.10 o 
   4   5  13        3.26       -3.98      5.03 o 
   5   5  13        0.85        1.82      3.34 o 
   0   6  13       50.14       59.66      9.01 o 
   1   6  13        0.02        5.99      3.41 o 
   2   6  13        0.02        1.28      4.07 o 
   3   6  13       28.49       22.07      4.80 o 
   4   6  13        0.00       -3.30      3.30 o 
   5   6  13        0.24        3.99      4.52 o 
   2   7  13        9.92       10.28      3.77 o 
   3   7  13        1.88        2.90      3.01 o 
                                                 
